# Supplementary material for: Multistep orthophosphate release tunes actomyosin energy transduction
Source: Nat Commun. 2022 Aug 5;13:4575. doi: 10.1038/s41467-022-32110-9 (PMC9356070; doi:10.1038/s41467-022-32110-9)
Supplement: Supplementary file 22 — Source data [file 41467_2022_32110_MOESM22_ESM.zip]

Archive with 5 entries (5 files):
- hs-AFM SourceDataFile.xlsx
- Moretto et al Fig. 2.xlsx
- Moretto et al Fig. 3.xlsx
- Moretto et al Fig. 4.xlsx
- Moretto et al Fig. 5.xlsx
