# Supplementary material for: Multistep orthophosphate release tunes actomyosin energy transduction
Source: Nat Commun. 2022 Aug 5;13:4575. doi: 10.1038/s41467-022-32110-9 (PMC9356070; doi:10.1038/s41467-022-32110-9)
Supplement: Supplementary file 22 — Source data [file 41467_2022_32110_MOESM22_ESM.zip › hs-AFM SourceDataFile.xlsx]

## Sheet: MovieS2
Movie S2		F-actin-HMM-ADP		The height values and x,y coordinates were obtained from Kodec software (v.4.4.7.39, Ngo KX et al., 2015, Elife, 4:e04806. doi: 10.7554/eLife.04806)
Time, sec	Angle, deg	ClickPoint-x	ClickPoint-y	ClickPoint-z[nm]	MaxPoint-x	MaxPoint-y	MaxPoint-z[nm]	COM-x	COM-y	COM-z[nm]	AverageHeight[nm]
0.15		12	8	8.45	10	6	10.46	10.95	6.91	8.45	9.56	myosin head
0.15	37.4	11	12	7.25	10	10	9.68	11.03	10.72	6.87	7.41	S2 domain
0.3		11	10	10.85	10	10	11.41	10.93	10.81	7.45	8.48	myosin head
0.3	51.995	11	14	7	10	12	8.34	10.93	12.86	6.23	7.22	S2 domain
0.3		25	17	11.57	23	18	13.11	23.91	18.84	10.33	10.87	myosin head
0.3	48.3	19	12	7.99	21	13	9.5	21.98	14.09	9.34	9.43	S2 domain
0.45		23	16	11.17	22	18	12.78	22.95	18.84	9.57	10.62	myosin head
0.45	40.732	19	10	7.15	20	12	8.84	20.99	13.15	11.02	9.48	S2 domain
0.6		22	18	13.19	21	18	13.38	21.99	18.86	10.13	10.88	myosin head
0.6	60.7	21	11	8.01	23	13	10.36	23.9	14.12	9.68	9.67	S2 domain
0.6		12	9	9.32	10	10	11.25	10.95	10.83	8.73	9.07	myosin head
0.6	49	11	14	8.33	11	12	9.63	11.9	12.87	7.39	7.97	S2 domain
0.9		47	17	10.95	45	18	12.5	45.94	18.83	9.28	10.46	myosin head
0.9	70.4	46	7	6.47	48	8	8.29	48.77	9.06	5.47	6.33	S2 domain
1.05		46	17	10.99	45	18	12.04	45.98	18.84	8.66	9.99	myosin head
1.05	50.9	40	10	5.45	42	12	8.93	43.08	13.12	11.24	9.48	S2 domain
1.2		46	14	11.38	46	16	12.1	46.91	16.95	10.5	10.59	myosin head
1.2	65.4	41	9	6.01	43	11	8.51	44.06	12.15	9.91	9.13	S2 domain
1.5		63	15	11.35	61	13	12.12	61.98	14.04	11.35	10.64	myosin head
1.5	49.274	56	10	6.46	58	12	8.24	59.09	13.17	11.25	9.58	S2 domain
1.65		63	15	10.81	63	13	11.94	63.91	13.99	9.95	10.33	myosin head
1.65	66.2	58	11	7.96	60	13	10.64	61.04	14.05	10.47	10.64	S2 domain
1.95		63	15	10.94	61	15	12.82	61.96	15.91	10.71	10.85	myosin head
1.95	56.52	59	10	8.55	59	12	10.98	60.05	13.09	11.68	10.22	S2 domain
2.25		63	14	12.3	62	15	13.59	62.92	15.87	9.92	11.17	myosin head
2.25	58.9	56	7	5.23	58	9	7.91	59.05	10.2	9.4	8.15	S2 domain
2.4		62	14	10.39	61	15	12.78	61.94	15.92	9.44	10.52	myosin head
2.4	61.2	58	8	6.36	58	10	7.98	59.1	11.21	11.46	8.68	S2 domain
2.55		63	14	10.45	61	16	12.58	61.95	16.72	9.02	9.67	myosin head
2.55	58.5	58	7	5.05	59	9	7.17	60.01	10.22	9.07	7.79	S2 domain
2.7		63	16	10.47	62	18	13.03	62.94	18.83	9.54	10.34	myosin head
2.7	60.824	57	10	5.84	59	12	8.3	60.05	13.1	9.84	8.9	S2 domain
2.85		64	16	10.72	62	17	13.46	62.96	17.88	10.66	10.87	myosin head
2.85	57.48	58	8	4.5	60	10	7.1	61	11.22	7.86	7.36	S2 domain
3.3		75	16	9.19	73	18	12.42	73.95	18.9	10.37	10.19	myosin head
3.3	63.625	70	12	6.96	72	14	9.25	72.98	15.12	10.19	9.68	S2 domain
3.45		74	15	8.27	73	17	11.63	73.94	17.94	9.19	9.4	myosin head
3.45	51.984	70	11	6.14	72	13	7.28	73.02	14.14	8.27	8.16	S2 domain
3.45		66	4	11.72	66	4	11.72	66.76	4.61	4.94	7.4	myosin head
3.45	57.879	62	9	5.49	63	7	7.36	63.89	7.72	4.84	5.8	S2 domain
3.6		64	18	10.68	64	19	10.73	64.92	19.92	8.73	9	myosin head
3.6	41.437	59	13	5.42	61	15	6.56	62.17	16.17	9.39	7.61	S2 domain
3.6		53	6	10.9	52	5	12.04	52.93	5.88	10.21	9.93	myosin head
3.6	67.368	50	10	4.76	52	8	8.18	53.01	8.6	6.83	7.15	S2 domain
3.75		65	15	7.23	64	17	8.65	64.89	18.09	7.69	8.07	myosin head
3.75	63.435	60	12	4.58	62	13	6.71	63	14.2	7.19	6.26	S2 domain
3.75		54	5	10.67	53	6	11.56	53.9	6.85	10.39	9.65	myosin head
3.75	61.28	51	12	3.95	51	10	7.04	51.96	10.51	3.53	5.06	S2 domain
3.9		63	16	7.37	63	18	10.59	63.92	19.02	7.88	8.49	myosin head
3.9	57	59	12	4.72	60	14	7.16	61.08	15.06	7.5	7	S2 domain
4.2		56	5	13.86	54	3	14.33	55	3.99	13.86	13.3	myosin head
4.2	51.83	54	9	6.89	53	7	10.91	54.04	7.62	7.55	8.78	S2 domain
4.65		49	10	11.11	47	12	13.79	47.92	12.94	11.6	11.72	myosin head
4.65	54.203	43	15	9.28	45	13	12.75	46.05	13.82	10.82	11.3	S2 domain
4.65		35	21	11.49	35	23	12.93	35.96	24.02	12.51	12.26	myosin head
4.65	57.265	30	15	7.52	32	17	9.42	32.97	18.09	9.01	9.26	S2 domain
4.95		39	34	9.34	37	36	12.84	37.98	37	12.11	11.51	myosin head
4.95	50.826	31	28	6.46	32	30	8.53	33.11	31.07	9.79	8.38	S2 domain
5.1		38	35	9.4	37	36	10.31	37.98	37.09	9.67	9.81	myosin head
5.1	50.44	32	32	5.85	34	34	9.1	35.06	35.09	9.63	8.5	S2 domain
5.1		60	38	7.85	60	38	7.85	61	39	6.53	7.91	myosin head
5.1	53.616	55	33	5.39	55	33	5.39	56	34	6.74	5.89	S2 domain
5.25		35	7	12.64	35	7	12.64	36	8	11.04	11.77	myosin head
5.25	66.082	38	12	7.32	38	12	7.32	39	13	4.97	5.1	S2 domain
5.7		51	12	6.9	51	12	6.9	52	13	5.78	6.8	myosin head
5.7	47.609	43	18	13.39	43	18	13.39	44	19	13.33	13.4	S2 domain
6		45	18	12.95	45	18	12.95	46	19	12.19	12.35	myosin head
6	43.035	39	13	9.12	39	13	9.12	40	14	11.13	10.58	S2 domain

## Sheet: MovieS3
Movie S3		F-actin-HMM-ADP
Time, sec	Angle, deg	ClickPoint-x	ClickPoint-y	ClickPoint-z[nm]	MaxPoint-x	MaxPoint-y	MaxPoint-z[nm]	COM-x	COM-y	COM-z[nm]	AverageHeight[nm]
0.3		31	12	11.4	30	10	12.96	30.9	10.99	10.45	10.92	myosin head
0.3	38.494	38	7	3.6	36	8	6.76	36.57	8.97	3.73	5.08	S2 domain
0.3		64	16	14.38	63	16	14.72	63.97	16.88	11.89	12.7	myosin head
0.3	72.058	55	14	2.73	57	15	7.73	58.43	15.85	10.51	8.27	S2 domain
0.6		63	16	15.64	63	15	15.92	63.99	15.97	14.34	14.07	myosin head
0.6	36.787	56	14	4.3	58	16	9.53	59.31	16.72	9.38	9.32	S2 domain
0.9		63	17	13.63	62	16	14.7	63.01	16.88	13	12.82	myosin head
0.9	38.92	55	15	4.68	57	15	8.97	58.4	15.8	9.62	8.84	S2 domain
2.7		63	14	9.08	62	15	10.41	63.04	15.79	8.41	8.46	myosin head
2.7	40.956	56	13	4.39	58	13	6.95	59.4	13.87	8.63	6.62	S2 domain
2.7		30	12	12.6	29	12	12.96	29.98	12.95	11.19	11.23	myosin head
2.7	63.435	38	8	3.23	36	9	5.41	36.59	10.04	3.17	4.42	S2 domain
3		42	26	13.06	41	26	14.34	41.92	26.96	11.56	12.22	myosin head
3	36.87	46	20	2.74	44	22	7.12	44.69	23.34	6.84	6.75	S2 domain
3		33	10	7.97	31	12	10.84	31.86	13.1	10.52	9.9	myosin head
3	64.954	38	10	3.42	36	12	6.15	36.65	13.14	3.1	5.65	S2 domain
3		63	16	10.28	63	15	10.79	64.05	15.91	9.29	9.35	myosin head
3	75.543	57	14	5.15	59	14	7.83	60.32	14.96	9.26	7.06	S2 domain
3.3		30	14	11.82	29	13	12.52	29.95	13.92	10.69	11.08	myosin head
3.3	42.026	40	8	3.51	41	9	4.21	41.83	10.01	3.05	3.16	S2 domain
3.3		62	15	9.63	60	15	10.74	61.1	15.76	8.13	8.21	myosin head
3.3	65.231	54	14	3.03	56	15	6.3	57.4	15.47	6.25	5.03	S2 domain
3.6		61	15	9.34	62	14	11.61	63.01	14.85	8.9	9.46	myosin head
3.6	48.955	54	16	3.99	56	17	5.9	57.17	17.28	3.43	3.71	S2 domain
3.9		63	15	9.53	64	13	10.86	65.04	13.98	9.83	10.02	myosin head
3.9	51.242	55	14	3.93	57	15	5.77	58.29	15.74	6.03	5.61	S2 domain
4.2		61	15	10.99	62	15	11.23	63.01	15.86	9.75	9.78	myosin head
4.2	70.61	55	16	5.42	57	14	6.04	58.36	14.98	8.47	6.95	S2 domain
4.2		32	12	12.64	30	12	13.35	31	12.93	11.68	12.06	myosin head
4.2	48.9	41	11	4.15	39	11	6.87	39.56	11.8	2.27	4.7	S2 domain
4.5		62	17	9.06	60	16	9.87	61.06	16.85	8.68	8.29	myosin head
4.5	53.768	54	17	5.64	56	16	5.84	57.3	16.77	6.01	5.74	S2 domain
4.5		32	12	12.14	32	13	12.63	32.91	13.84	9.35	10.47	myosin head
4.5	62.723	40	8	3.07	38	9	4.32	38.66	10.23	4.26	4.26	S2 domain
4.8		64	19	12.75	62	17	14.81	63	17.93	12.75	12.72	myosin head
4.8	90.215	56	16	6.75	58	16	10.19	59.36	16.84	9.82	9.17	S2 domain
4.8		32	12	11.98	31	11	12.65	31.93	11.99	11.23	11.3	myosin head
4.8	41.055	42	12	6.33	40	12	7.87	40.73	12.59	2.03	4.65	S2 domain
6		63	18	14.91	64	17	16.12	64.95	17.94	14.07	14.1	myosin head
6	55.976	54	15	4.05	56	17	5.48	57.48	17.73	6.75	6.47	S2 domain
6		43	25	13.72	42	25	14.04	43.01	25.95	12.9	12.6	myosin head
6	36.448	47	18	3.73	45	20	7.97	45.78	21.25	8.08	7.76	S2 domain
6.9		65	17	14	63	17	15.11	63.97	17.91	12.75	13.06	myosin head
6.9	47.246	55	20	3.53	57	19	6.71	58.34	19.49	6.59	5.87	S2 domain
6.9		45	28	10.47	43	26	12.82	43.86	26.96	10.47	11.02	myosin head
6.9	45.133	49	21	3.81	47	23	7.07	47.68	24.05	5.78	6.4	S2 domain
7.2		43	26	11.8	43	25	12.78	43.99	25.97	11.3	11.36	myosin head
7.2	38.29	46	18	3.05	44	20	6.3	44.9	21.49	7.26	6.52	S2 domain
7.8		45	27	12.63	44	25	13.37	44.96	25.97	12.25	12.18	myosin head
7.8	37.187	46	19	4.73	45	21	8.39	45.85	22.3	9.54	8.73	S2 domain
7.8		34	12	12.08	33	10	13.75	33.95	10.98	11.22	11.75	myosin head
7.8	41.386	39	4	2.95	37	6	4.57	37.63	7.49	4.27	4.93	S2 domain
8.1		44	26	13	43	25	13.46	44.02	25.95	12.47	11.99	myosin head
8.1	59.676	48	20	7.04	46	22	8.74	46.74	23.2	7.97	8.64	S2 domain
8.1		34	11	11.79	33	11	12.71	33.94	11.95	10.93	11.04	myosin head
8.1	45.259	40	9	5.41	38	9	7.73	38.65	10	4.93	6.15	S2 domain
8.7		46	25	14.21	45	25	14.21	45.93	25.91	11.41	12.22	myosin head
8.7	54.426	48	20	6.52	46	22	9.63	46.89	23.27	12.04	10.44	S2 domain
8.7		35	13	12.49	35	13	12.49	35.87	13.92	9.39	10.57	myosin head
8.7	35.134	37	6	5.87	35	8	7.8	35.76	9.2	7.44	8.15	S2 domain
8.7		35	13	10.94	33	11	12.79	33.95	11.98	10.94	11.11	myosin head
8.7	44.628	36	5	4.52	35	7	6.35	35.73	8.37	7.65	6.83	S2 domain
9		66	18	15.63	65	18	15.72	65.97	18.96	13.66	13.94	myosin head
9	41.424	57	16	4.65	59	18	9.22	60.28	18.87	10.66	9.35	S2 domain
9.9		35	14	12.38	35	14	12.38	35.93	14.88	10.2	10.67	myosin head
9.9	64.892	41	11	6.48	39	13	8.6	39.57	14	5.8	6.79	S2 domain
9.9		67	20	13.58	66	19	15.09	66.95	19.91	12.63	12.94	myosin head
9.9	36.69	56	17	4.46	58	17	6.57	59.39	17.94	7.75	6.65	S2 domain
10.2		34	16	10.82	35	14	12.77	35.91	14.92	10.5	11.04	myosin head
10.2	33.554	44	10	2.57	42	11	4.82	42.58	12.05	2.92	3.79	S2 domain
10.2		37	8	7.14	35	10	9.9	35.88	11.2	10.77	10.08	myosin head
10.2	66.017	39	7	5.42	37	9	7.61	37.71	10.25	7.12	7.48	S2 domain
10.5		65	20	13.85	64	19	14.8	65.01	19.89	12.49	12.95	myosin head
10.5	36.466	55	17	3.76	57	18	5.59	58.44	18.77	5.46	5.75	S2 domain
10.8		66	20	14.25	65	19	15.13	65.97	19.94	13.39	13.4	myosin head
10.8	37.84	57	18	5.46	59	18	7.52	60.34	18.91	9.58	8.26	S2 domain
10.8		35	15	12.57	34	13	13.88	34.96	13.94	12.06	12.08	myosin head
10.8	71.792	42	10	7.39	40	10	9.56	40.65	10.99	4.45	6.6	S2 domain
11.1		66	21	14.73	65	20	15.92	65.96	20.89	12.56	13.57	myosin head
11.1	59.036	58	17	6.95	60	17	10.22	61.31	18.1	13.24	10.27	S2 domain
11.1		34	14	12.63	34	13	13.52	34.98	13.94	12.24	12.12	myosin head
11.1	36.533	43	12	6.08	41	13	9.46	41.63	13.86	3.82	6.36	S2 domain
11.4		66	20	14.56	66	18	16.46	66.88	19.03	12.44	13.68	myosin head
11.4	33.25	57	17	5.92	59	19	9.41	60.34	19.75	9.5	8.89	S2 domain
11.4		37	14	10.56	35	12	12.46	35.89	12.99	10.56	10.83	myosin head
11.4	80.838	41	12	5.67	39	13	8.93	39.63	13.95	4.54	6.73	S2 domain
11.7		65	22	13.61	63	20	14.7	63.99	20.91	13.61	13.43	myosin head
11.7	34.597	54	17	4	56	19	5.31	57.52	19.88	10.42	6.8	S2 domain
12		65	21	14.79	64	19	16.33	64.95	19.94	13.77	14.58	myosin head
12	37.972	54	17	5.12	56	18	6.27	57.38	18.88	6.99	6.68	S2 domain
12		33	14	13.41	34	14	13.84	34.91	14.91	10.88	11.63	myosin head
12	99.462	42	16	6.07	40	16	8.24	40.6	16.59	2.12	5.29	S2 domain
12.3		65	22	13.58	63	20	15.34	64	20.87	13.58	13.73	myosin head
12.3	43.352	54	19	5.14	56	19	6.38	57.4	19.82	7.89	6.97	S2 domain
12.9		64	21	15.68	63	20	15.91	63.96	20.94	14	13.77	myosin head
12.9	41.186	56	19	5.75	58	20	8.46	59.37	20.73	9.38	8.75	S2 domain
13.2		65	20	15.17	65	21	15.45	65.95	21.92	13.66	13.56	myosin head
13.2	41.186	57	19	6.71	59	20	10.23	60.31	20.86	10.89	10	S2 domain
13.2		35	14	12.89	33	14	13.09	33.99	15.01	12.41	11.91	myosin head
13.2	90	44	15	3.89	42	14	5.5	42.77	15.1	4.34	4.56	S2 domain
13.5		65	21	14.79	65	20	15.97	65.94	20.93	13.76	13.97	myosin head
13.5	90	57	20	5.41	59	20	10.74	60.28	20.74	9.29	9.8	S2 domain
13.5		35	14	11.86	34	13	13.09	35.03	13.95	12.35	11.53	myosin head
13.5	41.79	42	13	7.42	40	13	8.78	40.84	13.97	7.71	7.69	S2 domain
13.8		67	21	13.94	65	21	15.45	65.98	21.9	13.4	13.54	myosin head
13.8	41.23	57	18	5.75	59	19	9.33	60.33	19.98	13.54	10.65	S2 domain
13.8		36	15	12.39	35	15	12.72	35.97	15.92	11	11.13	myosin head
13.8	70.762	44	14	4.6	42	15	6.55	42.6	15.68	2.04	4.37	S2 domain
14.1		67	22	14.12	66	21	15.68	66.92	21.92	13.1	13.48	myosin head
14.1	68.989	56	21	4.05	58	21	6.3	59.45	21.69	6.36	6.52	S2 domain
14.1		35	18	11.83	35	17	12.3	35.91	17.94	10.69	10.65	myosin head
14.1	45.052	43	14	3.92	41	15	5.49	41.81	16.24	5.85	5.47	S2 domain
14.4		66	22	15.76	66	21	16.3	66.92	21.97	13.9	14.39	myosin head
14.4	38.767	55	19	4.32	57	21	6.36	58.36	21.81	6.74	6.44	S2 domain
14.4		35	18	12.49	34	16	13.67	34.92	16.97	11.81	11.96	myosin head
14.4	67.457	44	17	4.67	42	18	6.89	42.76	18.76	4.25	4.99	S2 domain
14.7		67	22	14.87	66	22	15.78	66.9	22.94	12.8	13.36	myosin head
14.7	46.608	56	22	5.59	58	21	7.97	59.34	21.87	9.37	8.39	S2 domain
15		66	23	14.77	65	22	15.74	65.95	22.95	13.65	13.93	myosin head
15	47.108	56	21	4.84	58	21	7.12	59.34	21.94	10.35	8.03	S2 domain
15		35	20	10.79	34	18	12.74	34.96	18.9	10.44	10.79	myosin head
15	71.565	41	17	4.69	39	18	7.87	39.7	19.03	5.6	6.42	S2 domain
15.3		67	23	14.75	65	23	15.57	65.99	23.86	12.76	13.53	myosin head
15.3	83.991	57	21	5.81	59	21	9.95	60.28	21.95	11.02	9.73	S2 domain
15.3		36	18	12.11	34	16	13.39	34.97	16.98	12.11	11.8	myosin head
15.3	38.454	43	17	4.91	41	16	7.67	41.67	16.99	3.88	5.63	S2 domain
16.5		65	22	10.11	65	21	10.58	65.99	21.93	8.83	9.3	myosin head
16.5	41.672	58	19	4.9	60	20	7.42	61.22	20.89	7.32	7.06	S2 domain
16.5		33	17	12.26	33	17	12.26	33.96	17.96	11.66	11.2	myosin head
16.5	70.074	44	17	3.74	42	19	6.95	42.64	19.69	3.32	4.85	S2 domain
16.8		66	22	8.58	64	20	11.58	64.99	20.9	8.58	9.26	myosin head
16.8	58.671	55	20	3.28	56	22	4.92	57.17	22.85	2.83	3.9	S2 domain
16.8		34	18	12.33	33	17	13.76	33.94	17.91	11.27	11.36	myosin head
16.8	45.579	41	15	3.96	39	17	7.69	39.69	17.82	3.44	5.73	S2 domain
17.4		67	23	14.67	66	21	15.97	66.95	22	14.47	13.71	myosin head
17.4	50.711	59	19	4.43	61	21	10.48	62.23	21.87	10.38	10.12	S2 domain
17.4		35	20	12.16	34	18	13.15	34.91	18.98	11.4	11.57	myosin head
17.4	37.163	40	13	4.11	38	15	7.17	38.61	16.08	4.21	6.34	S2 domain
18		67	23	15.19	66	22	15.88	66.92	22.99	13.98	14.11	myosin head
18	40.635	58	20	5.91	60	22	10.83	61.25	22.85	10.11	10.02	S2 domain
18		34	19	12.4	33	18	12.89	33.94	18.92	10.85	11.26	myosin head
18	71.436	41	18	3.3	39	19	7.17	39.56	19.97	3.93	5.48	S2 domain
18.3		66	23	16.7	65	22	17.26	65.96	23.01	15.49	15.04	myosin head
18.3	89.284	56	21	5.13	58	23	8.61	59.43	23.7	10.11	8.81	S2 domain
18.3		33	19	12.23	32	17	12.66	33.01	18.04	12.3	11.76	myosin head
18.3	46.172	42	19	6.97	40	19	8.91	40.62	19.79	4.27	6.08	S2 domain
18.6		65	24	14.08	65	23	15.07	65.95	23.94	13.19	13.2	myosin head
18.6	38.13	56	22	4.76	58	22	8.16	59.34	22.84	8.85	8.33	S2 domain
18.6		34	20	11.56	34	18	13.01	34.88	18.93	9.94	10.97	myosin head
18.6	57.095	43	18	4.17	41	17	5.63	41.73	17.86	3.95	4.36	S2 domain
18.9		65	23	14.77	64	22	15.76	65.02	22.93	13.91	13.97	myosin head
18.9	76.662	56	21	5.2	58	22	6.73	59.39	22.84	8.48	7.6	S2 domain
18.9		34	18	12.78	33	18	12.94	33.99	18.9	11.13	11.52	myosin head
18.9	36.583	41	18	6.76	39	18	8.42	39.67	18.83	3.89	6.29	S2 domain
19.2		66	25	14.73	66	25	14.73	66.94	25.84	10.94	11.88	myosin head
19.2	39.283	58	22	6.47	60	23	9.5	61.3	23.89	11.39	10.14	S2 domain
19.2		35	20	12.3	34	18	13.22	34.91	18.94	11.23	11.62	myosin head
19.2	63.838	43	15	2.47	41	17	4.57	41.66	18.17	4.04	4.74	S2 domain
19.5		64	24	15.09	64	23	15.55	64.94	23.92	13.12	13.54	myosin head
19.5	51.927	56	21	5.65	58	22	10.31	59.29	22.9	11.95	9.94	S2 domain
19.5		34	19	12.21	32	19	13.09	33.01	19.88	10.52	11.18	myosin head
19.5	43.715	38	13	5.29	36	15	9.45	36.72	16.06	8	8.3	S2 domain
19.8		65	24	14.87	64	24	15.28	65.01	24.85	13.06	13.01	myosin head
19.8	39.272	56	22	4.84	58	23	9.27	59.26	23.82	9.44	8.66	S2 domain
19.8		33	20	12.77	33	19	13.27	33.91	19.89	10.52	11.45	myosin head
19.8	55.981	40	15	3.85	38	17	6.79	38.59	18.15	4.77	6.08	S2 domain
20.1		63	23	15.25	63	23	15.25	63.98	23.94	13.35	13.45	myosin head
20.1	47.654	53	21	4.14	55	21	6.11	56.35	21.99	7.42	6.1	S2 domain
20.4		58	8	14.73	57	7	15.6	57.97	7.96	14.42	13.56	myosin head
20.4	35.905	48	9	3.81	50	8	6.66	51.36	8.73	5.69	6.67	S2 domain
20.4		34	22	12.28	34	21	12.35	34.86	21.99	10.26	10.39	myosin head
20.4	54.899	35	13	5.22	34	15	9.15	34.81	16.29	10.14	9	S2 domain
20.7		55	7	11.63	54	5	12.92	54.96	5.97	11.06	11.14	myosin head
20.7	43.749	46	5	3.32	48	5	4.73	49.42	5.72	4.89	4.92	S2 domain
21		55	6	12.4	55	5	12.84	55.95	6.02	11.87	11.31	myosin head
21	48.323	47	4	3.7	49	4	5.35	50.49	4.87	6.94	6.08	S2 domain
21		22	6	10.16	20	8	11.93	20.85	9.14	11.75	11.68	myosin head
21	39.072	23	3	10.69	23	3	10.69	24	4	8.85	9.88	S2 domain
21.3		24	2	9.54	24	2	9.54	25	3	7.35	8.74	myosin head
21.3	39.072	20	5	9.15	20	7	10.77	20.88	8.08	10.13	11	S2 domain
21.3		55	5	13.58	55	5	13.58	55.93	5.88	10.41	11.37	myosin head
21.3	52.172	48	4	4.82	50	5	7.22	51.42	5.79	8.37	7.7	S2 domain
21.6		22	5	9.98	22	3	11.5	22.93	3.93	9.68	10.22	myosin head
21.6	64.257	27	2	6.66	27	2	6.66	28	3	6.34	6.94	S2 domain
21.6		55	7	11.53	53	5	12.44	54.06	5.91	11.53	11.17	myosin head
21.6	45.556	46	5	3.9	48	4	5.75	49.4	4.88	7.83	6.4	S2 domain
21.9		54	6	11.62	54	4	12.33	54.93	4.97	10.03	10.78	myosin head
21.9	73.789	45	5	2.89	43	4	3.94	43.98	4.76	2.49	2.97	S2 domain
21.9		21	5	10.22	22	4	10.81	22.86	4.91	8.3	9.38	myosin head
21.9	39.939	26	2	7.71	26	2	7.71	27	3	3.82	7.24	S2 domain
22.2		55	6	11.73	55	4	13.14	55.93	4.91	10.12	11.47	myosin head
22.2	34.55	48	3	5.17	50	4	8.02	51.36	4.83	9.53	8.37	S2 domain
22.5		32	19	12.8	32	17	13.12	32.87	17.98	11.13	11.28	myosin head
22.5	48.98	34	11	5.09	32	13	7.45	32.92	14.31	11.55	8.85	S2 domain
22.8		33	17	12.01	32	17	13.12	32.87	17.98	11.13	11.28	myosin head
22.8	52.284	35	11	4.57	33	13	7.34	33.8	14.29	10.51	8.26	S2 domain
23.1		53	5	12.27	54	3	13.1	54.93	4.03	12.07	11.66	myosin head
23.1	33.382	48	5	4.26	50	3	8.12	51.36	3.92	10.74	9.08	S2 domain
23.4		32	18	12.63	31	16	12.98	31.96	16.98	11.94	11.77	myosin head
23.4	59.449	35	11	6.77	33	13	9.61	33.78	14.18	9.71	9.47	S2 domain
23.4		43	32	13.08	42	30	13.63	42.96	30.97	12.5	12.42	myosin head
23.4	48.366	45	25	4.92	43	27	9.89	43.86	28.24	11.4	10.25	S2 domain
23.4		53	5	12.72	54	4	13.92	54.93	4.95	10.89	11.92	myosin head
23.4	56.004	44	6	4.3	46	5	5.09	47.3	5.89	6.48	5.3	S2 domain
23.7		42	32	13.06	41	32	13.28	41.92	32.93	10.76	11.31	myosin head
23.7	39.072	43	25	3.45	41	27	8.07	41.9	28.36	9.48	8.25	S2 domain
23.7		31	18	11.14	30	19	12.16	30.88	19.91	9.81	10.29	myosin head
23.7	39.072	34	12	5.33	32	14	7.68	32.6	15.2	6.03	6.82	S2 domain
23.7		53	5	11.77	53	4	12.58	53.97	4.94	10.74	11.05	myosin head
23.7	52.172	44	7	3.41	46	7	4.35	47.33	7.45	3.9	3.33	S2 domain
24		41	32	13.49	40	32	14.5	40.91	32.92	11.12	12.26	myosin head
24	63.063	46	27	4.11	44	29	8.99	44.54	30.11	6.34	7.02	S2 domain
24		30	18	12.41	30	17	12.72	30.88	17.98	11.03	11.12	myosin head
24	71.922	34	13	5.89	32	15	9.69	32.68	16.14	7.42	8.44	S2 domain
24		53	4	12.58	54	4	12.67	54.91	4.97	10.23	10.91	myosin head
24	52.199	46	5	3.03	48	4	5.98	49.44	4.85	8.09	6.8	S2 domain
24.3		30	19	12.72	30	19	12.72	30.85	19.96	10.15	10.8	myosin head
24.3	67.2	36	13	4.33	34	15	7.67	34.39	15.85	2.88	4.87	S2 domain
24.3		54	5	11.37	55	3	13.05	55.95	3.94	11.37	11.77	myosin head
24.3	65.065	46	9	3.27	48	7	5.29	49.16	7.77	4.59	4.76	S2 domain
24.6		42	32	13.05	41	31	13.77	41.88	32.01	11.61	11.91	myosin head
24.6	65.225	44	25	3.3	42	27	8.45	42.79	28.24	6.73	7.9	S2 domain
24.6		30	18	12.1	30	17	12.73	30.87	18	10.24	10.89	myosin head
24.6	64.179	32	12	4.2	32	14	7.81	32.69	15.24	7.34	7.37	S2 domain
24.6		54	5	11.86	55	3	12.73	55.92	3.96	10.41	11.23	myosin head
24.6	52.341	45	7	2.83	47	8	3.67	48.18	8.6	2.58	2.93	S2 domain
24.9		41	31	13.94	41	32	14.27	41.89	32.96	12.05	11.92	myosin head
24.9	51.155	43	25	3.91	41	27	8.39	41.92	28.39	11.65	9.19	S2 domain
24.9		54	5	12.3	55	3	13.56	55.91	3.97	10.92	11.8	myosin head
24.9	79.824	49	11	4.06	49	11	4.06	49.61	11.76	1.85	2.7	S2 domain
25.2		43	31	11.61	41	30	13.31	41.96	30.98	11.89	11.75	myosin head
25.2	67.166	45	24	3.76	43	26	8.85	43.77	27.29	8.66	8.27	S2 domain
25.2		54	5	11.6	54	3	13.16	54.96	3.97	12.01	11.46	myosin head
25.2	48.896	46	4	3.41	48	3	4.95	49.43	3.92	6	5.83	S2 domain
25.5		43	31	11.13	41	31	13.34	41.9	32	11.85	11.86	myosin head
25.5	48.552	45	25	4.71	43	27	6.85	43.75	28.32	7.12	7.43	S2 domain
25.5		55	5	7.26	57	3	9.35	58.11	4.01	10.9	9.38	myosin head
25.5	52.365	49	4	4.56	51	2	7.42	52.19	2.86	7.15	6.86	S2 domain
25.8		31	19	10.63	29	17	12.37	29.91	17.98	10.63	10.7	myosin head
25.8	42.966	31	12	6.14	30	14	8.33	30.78	15.2	7.77	8.33	S2 domain
26.1		43	30	11.46	41	30	12.51	41.96	30.96	10.81	11.14	myosin head
26.1	43.866	43	25	4.56	41	27	9.03	41.93	28.27	11.56	9.54	S2 domain
26.4		42	31	11.72	41	30	13.62	41.88	31	10.67	11.34	myosin head
26.4	39.349	44	24	3.13	42	26	7.81	42.75	27.34	7.31	7.72	S2 domain
26.4		53	7	9.57	53	5	11.64	54.01	5.87	11.22	10.61	myosin head
26.4	52.125	47	9	2.01	49	8	4.95	50.29	8.48	5.68	4.46	S2 domain
26.4		31	18	10.77	30	16	12.23	30.86	16.99	9.9	10.41	myosin head
26.4	73.74	33	11	3.42	31	13	8.01	31.69	14.31	7.59	7.74	S2 domain
26.7		42	31	12.18	41	31	12.72	41.89	31.93	9.97	10.85	myosin head
26.7	82.999	44	25	4.83	42	27	9.27	42.77	28.2	8.35	8.95	S2 domain
26.7		31	16	11.83	31	16	11.83	31.87	16.95	9.62	10.06	myosin head
26.7	47.361	33	8	3.47	31	10	5.44	31.87	11.42	6.02	5.38	S2 domain
26.7		53	6	10.98	53	4	12.17	53.98	4.9	10.63	10.84	myosin head
26.7	33.69	48	9	3.18	50	7	6.39	51.27	7.53	4.79	5.97	S2 domain
27		53	5	9.49	54	3	12.46	54.93	3.89	9.59	10.3	myosin head
27	46.219	47	7	3.09	49	5	4.84	50.41	5.79	5.66	5.18	S2 domain
27		42	31	12.37	41	30	13.05	41.93	30.95	11.29	11.39	myosin head
27	55.893	43	24	2.79	42	26	8.12	42.8	27.43	8.78	7.87	S2 domain
27.6		44	32	13.38	44	31	13.72	44.86	31.99	10.82	11.45	myosin head
27.6	49.915	44	26	4.41	43	28	9.05	43.93	29.31	11.3	9.7	S2 domain
27.6		33	17	12.72	32	17	13.17	32.95	17.95	10.65	11.27	myosin head
27.6	45.131	38	12	4.57	36	14	6.95	36.69	15.15	7.06	7.13	S2 domain
27.6		57	4	12.02	57	4	12.02	57.99	4.89	10.32	10.28	myosin head
27.6	74.604	49	6	2.82	51	4	3.57	52.42	4.84	5.28	4.69	S2 domain
27.9		33	18	12.1	31	18	13.03	32	18.92	11.34	11.27	myosin head
27.9	55.697	38	12	2.71	36	14	5.05	36.46	15.19	4.83	4.51	S2 domain
27.9		57	6	10.93	57	4	12.89	57.97	4.9	11.09	11	myosin head
27.9	61.274	48	8	2.39	46	7	3.73	46.92	7.85	2.21	2.51	S2 domain
28.2		57	5	11.15	58	3	13.57	58.94	3.96	10.49	11.22	myosin head
28.2	58.671	51	6	4.03	53	6	5.95	54.33	6.55	4.78	5.4	S2 domain
28.2		33	19	12.04	33	17	12.44	33.9	17.99	10.88	10.89	myosin head
28.2	60.527	39	12	3.48	37	14	6.1	37.56	15.07	3.23	5.17	S2 domain
28.5		33	20	11.25	33	18	13.47	33.87	18.95	9.98	10.53	myosin head
28.5	42.622	35	12	4.37	33	14	7.23	33.87	15.33	9.16	7.88	S2 domain
28.5		59	5	10.96	58	3	13.08	58.92	3.92	10.04	11.05	myosin head
28.5	57.153	51	6	3.14	53	4	4.94	54.4	4.86	6.81	6.06	S2 domain
28.8		33	18	12.46	32	18	12.83	32.99	18.92	11.34	11.12	myosin head
28.8	52.888	37	12	3.66	35	14	8.27	35.6	15.17	6.21	7.24	S2 domain
28.8		56	6	9.08	58	4	12.55	58.95	4.9	9.92	10.67	myosin head
28.8	43.965	49	7	3.99	51	8	4.39	52.01	8.44	2.13	2.57	S2 domain
29.1		45	32	13.33	44	31	14.27	44.92	31.96	11.45	12.21	myosin head
29.1	55.408	47	25	3.07	45	27	7.32	45.85	28.44	8.97	7.94	S2 domain
29.1		34	18	11.9	34	17	12.28	34.85	17.98	10.03	10.3	myosin head
29.1	42.745	39	13	2.91	37	15	6.62	37.6	16.2	6.3	6.08	S2 domain
29.1		57	5	12.18	58	4	12.86	58.91	4.94	10.75	11.04	myosin head
29.1	72.732	50	8	3.7	52	6	5.72	53.27	6.54	4.13	5.35	S2 domain
29.4		34	18	13.18	34	18	13.18	34.89	18.97	11.52	11.45	myosin head
29.4	72.962	39	12	3.82	37	14	7.1	37.71	15.27	7.62	6.85	S2 domain
29.4		58	5	13.2	58	4	13.82	58.92	4.94	11.19	11.71	myosin head
29.4	50.262	50	7	3.62	52	6	5.58	53.27	6.78	5.47	5.51	S2 domain
29.7		58	6	10.15	59	4	13.51	59.92	4.85	10.36	11.24	myosin head
29.7	49.421	50	8	3.39	52	6	4.99	53.31	6.74	5.33	5.28	S2 domain
29.7		35	19	12.39	34	19	12.55	34.89	19.92	10.29	10.66	myosin head
29.7	42.295	39	12	3.27	37	14	6.1	37.53	15.25	4.41	5.6	S2 domain
29.7		47	33	10.76	45	34	13.67	45.88	34.92	10.33	11.15	myosin head
29.7	65.726	46	24	1.68	45	26	4.11	45.8	27.45	5.97	5.59	S2 domain
30		45	31	13.12	44	31	13.26	44.93	31.98	11.68	11.85	myosin head
30	61.314	47	25	3.58	45	27	7.12	45.85	28.42	8.64	7.87	S2 domain
30		35	18	11.24	33	17	12.21	33.93	18	11.16	10.96	myosin head
30	44.635	40	13	2.99	38	15	6.11	38.64	16.25	6.59	5.79	S2 domain
30		57	4	12.74	58	4	13.12	58.99	4.86	10.65	11.25	myosin head
30	63.861	50	7	2.98	52	5	5.5	53.33	5.69	4.76	5.72	S2 domain
30.3		36	18	12.12	34	17	13.41	34.92	17.95	11.75	11.6	myosin head
30.3	63.435	42	11	4.11	41	11	4.6	41.81	11.97	2.66	3.16	S2 domain
30.3		58	4	13.29	59	3	13.99	59.91	3.97	11.65	12.13	myosin head
30.3	61.39	49	9	3.99	51	7	5.14	52.05	7.56	2.77	3.98	S2 domain
30.6		34	18	12.75	34	17	12.94	34.89	18.01	11.29	11.04	myosin head
30.6	71.478	39	13	3.34	37	15	6.52	37.58	16.26	5.89	6.52	S2 domain
30.6		57	4	11.32	59	2	14.35	59.92	2.95	11.44	12.45	myosin head
30.6	56.592	50	7	3.8	52	5	4.84	53.32	5.81	4.79	5.31	S2 domain
30.9		35	19	11.48	33	17	12.82	33.93	17.98	11.48	11.06	myosin head
30.9	43.315	38	13	4.35	36	15	8.32	36.64	16.08	6.25	7.55	S2 domain
30.9		59	4	11.64	58	3	13.29	58.97	3.87	10.7	11.17	myosin head
30.9	65.556	53	6	4.83	55	4	8.44	56.3	4.68	8.26	8.48	S2 domain

## Sheet: MovieS4
Movie S4		F-actin-HMM-ADP-Vanadate
Time, sec	Angle, deg	ClickPoint-x	ClickPoint-y	ClickPoint-z[nm]	MaxPoint-x	MaxPoint-y	MaxPoint-z[nm]	COM-x	COM-y	COM-z[nm]	AverageHeight[nm]
0.15		47	36	8.22	47	38	9.03	47.99	38.99	8.19	8.17	myosin head
0.15	47.936	50	27	4.37	52	26	5.64	52.96	27.1	5.57	4.8	S2 domain
0.15		12	29	7.3	12	27	8.72	13.02	27.95	8.29	7.98	myosin head
0.15	56.524	22	31	3.83	20	29	8.67	20.79	29.68	3.83	6.09	S2 domain
0.15		24	22	8.53	25	20	10.06	25.91	20.89	8.29	8.52	myosin head
0.15	62.501	34	23	5.54	34	22	6.29	34.77	22.8	3.35	4.27	S2 domain
0.15		46	9	10.88	46	8	11.39	46.88	8.88	8.16	9.22	myosin head
0.15	48.945	53	16	6.24	51	15	6.84	51.97	16.01	6.02	6	S2 domain
0.3		48	36	9.1	47	37	9.44	48.01	37.99	8.63	8.73	myosin head
0.3	87.378	45	28	5.28	47	29	6.24	47.99	30	4.92	5.47	S2 domain
0.45		22	23	8.92	23	21	10.21	23.92	21.93	7.97	8.99	myosin head
0.45	29.395	33	24	5.39	32	22	6.34	32.93	22.88	5.43	5.39	S2 domain
0.6		47	47	8.26	49	49	10.22	50.01	49.93	8.78	9.5	myosin head
0.6	58.517	46	34	6.57	46	34	6.57	46.98	34.89	4.61	5.36	S2 domain
0.6		41	18	9.47	43	18	10.75	43.92	18.76	6.61	8.43	myosin head
0.6	51.582	55	23	5.58	55	21	6.69	55.85	21.92	5.58	4.39	S2 domain
0.6		21	28	9.09	19	26	9.93	19.96	26.93	9.09	9.31	myosin head
0.6	79.479	31	30	5.04	30	31	5.89	30.91	31.93	4.47	4.97	S2 domain
0.75		47	44	8.89	46	45	8.93	46.98	46.01	7.9	8.1	myosin head
0.75	93.853	48	36	4.68	47	38	6.07	47.94	39	4.91	5.45	S2 domain
0.75		43	19	9.43	42	18	11.01	42.99	18.87	8.89	9.07	myosin head
0.75	52.206	51	22	5.78	49	22	7.07	49.93	22.85	4.8	5.29	S2 domain
0.9		21	29	8.21	22	27	8.76	22.86	27.94	7.07	7.43	myosin head
0.9	41.974	27	33	5.27	28	34	5.67	28.85	34.52	2.05	3.38	S2 domain
0.9		39	19	9.55	37	17	11.21	37.96	17.91	9.55	9.86	myosin head
0.9	86.566	47	19	5.39	45	17	9.24	45.86	17.83	5.39	7.16	S2 domain
1.05		49	47	8.07	51	49	10.06	51.93	49.88	7.1	8.62	myosin head
1.05	70.701	45	35	5.47	47	37	6.13	48.02	37.92	5.27	5.35	S2 domain
1.05		21	27	6.78	23	25	9.06	23.96	25.87	8.05	7.97	myosin head
1.05	79.292	27	32	5.8	28	32	6.85	28.89	32.63	3.19	4.28	S2 domain
1.05		40	16	11.38	39	15	12.32	39.99	15.83	8.82	10	myosin head
1.05	54.52	52	21	5.69	52	23	6.25	52.84	23.81	2.65	3.94	S2 domain
1.05		58	9	6.93	56	7	9.25	56.98	7.85	6.93	8	myosin head
1.05	79.909	67	11	5.16	65	10	6.95	65.94	10.78	4.46	5.37	S2 domain
1.2		45	46	7.39	47	47	9.09	48	48.03	8.42	8.7	myosin head
1.2	65.709	47	37	5.58	48	38	6	49	39.01	5.25	5.4	S2 domain
1.35		19	28	9.18	20	26	10.18	21	27.01	9.7	9.44	myosin head
1.35	64.636	26	34	4.63	24	32	6.35	24.96	32.83	4.63	5.3	S2 domain
1.35		45	46	7.89	47	48	9.48	48.02	49.04	9.71	9.41	myosin head
1.35	71.565	50	35	5.41	51	36	6.21	51.95	36.95	5.52	5.49	S2 domain
1.35		38	19	10.23	36	20	11.5	36.98	20.79	8.49	9.46	myosin head
1.35	35.272	46	22	6.41	44	20	9.79	44.88	20.79	6.41	7.9	S2 domain
1.5		51	45	8.71	50	46	9.04	50.99	47.08	9.52	9.02	myosin head
1.5	91.881	45	36	6.14	47	36	8.43	47.96	36.94	6.06	6.5	S2 domain
1.5		41	16	9.31	43	18	11.07	43.92	18.75	7.02	8.98	myosin head
1.5	109.341	48	22	5.85	47	21	7.2	47.91	21.9	5.12	5.58	S2 domain
1.65		51	44	9.57	50	44	9.97	50.99	44.94	7.88	8.71	myosin head
1.65	110.41	47	36	5.79	46	38	7.31	46.94	39.03	6.88	6.44	S2 domain
1.65		40	18	11.26	41	19	11.79	41.92	19.83	8.6	10.24	myosin head
1.65	65.995	51	22	6.5	52	23	7.51	52.89	23.95	6.85	6.32	S2 domain
1.95		47	43	9.01	48	45	9.65	49	46.06	9.8	9.26	myosin head
1.95	85.352	46	34	5.19	48	35	6.49	48.97	36.09	5.31	6.02	S2 domain
2.1		43	16	10.12	44	15	10.81	44.96	15.8	7.6	9.06	myosin head
2.1	54.909	51	20	4.8	51	18	6.88	51.88	18.91	4.95	5.16	S2 domain
2.1		59	8	9.52	57	7	11.02	57.99	7.89	8.78	9.19	myosin head
2.1	56.238	68	13	5.37	68	12	6.09	68.97	12.96	4.88	5.18	S2 domain

## Sheet: MovieS5
Movie S5		F-actin-HMM-ADP-Vanadate
Time, sec	Angle, deg	ClickPoint-x	ClickPoint-y	ClickPoint-z[nm]	MaxPoint-x	MaxPoint-y	MaxPoint-z[nm]	COM-x	COM-y	COM-z[nm]	AverageHeight[nm]
0.3		28	20	6.98	28	21	7.32	28.9	22.09	7.55	7.25	myosin head
0.3	106.699	27	10	2.69	29	12	4.63	29.97	13.18	4.91	4.39	S2 domain
0.3		68	32	7.58	67	34	8.88	67.93	35.09	8.62	8.78	myosin head
0.3	106.98	72	21	3.08	71	23	4.27	71.82	24.24	4.09	4.12	S2 domain
0.45		68	34	9.89	66	36	11.16	66.91	36.93	9.18	10.26	myosin head
0.45	97.125	74	26	5.56	75	28	7.03	75.85	29.05	4.68	5.41	S2 domain
0.6		28	24	9.82	28	25	10.79	28.93	25.88	7.87	9.05	myosin head
0.6	83.811	33	13	5.72	33	14	8.13	33.8	15.04	5.98	6.23	S2 domain
0.6		67	34	8.59	65	36	11.84	65.95	36.96	10.72	10.75	myosin head
0.6	86.634	73	27	5.19	72	29	6.31	72.91	30.03	5	6.04	S2 domain
0.75		25	22	13.24	23	22	14.27	24	22.95	11.09	12	myosin head
0.75	95.631	33	14	5.69	31	16	6.47	31.97	17.03	6.26	6.31	S2 domain
1.05		66	37	10.93	65	39	11.24	65.96	39.94	8.89	10	myosin head
1.05	108.435	69	28	6.06	69	30	7.43	69.91	31.08	6.6	6.48	S2 domain
1.2		68	37	9.68	66	38	11.18	66.93	38.98	9.08	9.91	myosin head
1.2	65.072	73	31	5.78	71	33	6.5	71.8	34.1	5.53	6	S2 domain
1.35		67	37	11.07	65	38	11.89	66	38.98	10.89	10.9	myosin head
1.35	90.551	71	29	5.51	70	31	7.3	70.85	32.05	5.72	6.36	S2 domain
1.65		67	43	10.87	65	43	11.93	65.95	44.01	10.48	11.45	myosin head
1.65	113.486	69	33	4.09	67	35	6.57	68.01	36.16	6.21	6.12	S2 domain
2.25		29	29	7.88	29	31	9.4	29.89	32.03	8.49	8.66	myosin head
2.25	97.848	31	17	3.82	30	19	6.23	31.02	20	4.69	5.39	S2 domain
2.25		67	44	9.45	65	45	11.6	65.96	46	10.6	10.69	myosin head
2.25	106.952	74	37	5.64	72	39	7.07	72.88	39.97	5.4	6.01	S2 domain
2.4		20	31	8.57	18	33	10.73	18.94	33.98	8.78	9.42	myosin head
2.4	74.539	25	22	4.36	23	22	5.71	23.96	23.14	4.77	5.03	S2 domain
2.4		57	44	9.18	56	46	10.49	56.96	46.97	9.87	9.36	myosin head
2.4	79.509	63	36	5.78	61	38	7.27	61.89	39.02	5.56	6.1	S2 domain
2.55		53	43	9.1	52	45	13.43	52.95	45.85	9.31	11.43	myosin head
2.55	102.414	56	34	4.19	57	35	7.17	57.84	36.05	3.54	5.66	S2 domain
2.85		54	45	12.05	53	46	12.81	53.91	46.9	9.45	11.01	myosin head
2.85	98.87	54	36	8.64	54	38	9.46	54.96	39.05	8.7	8.59	S2 domain
3		52	42	11.64	51	44	14	51.95	44.95	11.51	12.64	myosin head
3	88.616	58	34	6.78	56	35	7.66	56.98	36.16	8.87	7.76	S2 domain
3.15		53	42	10.99	51	44	11.95	52	44.97	11.72	11.57	myosin head
3.15	93.607	58	35	6.21	58	37	7.8	58.9	38	6.46	7.18	S2 domain
3.75		26	39	9.46	26	40	11.3	26.9	40.97	8.72	9.56	myosin head
3.75	61.904	42	29	5.91	41	31	7.51	41.83	31.65	3.22	4.67	S2 domain
4.05		75	27	11.97	75	27	11.97	75.92	27.91	8.68	9.7	myosin head
4.05	63.331	75	34	5.24	75	32	6.48	75.97	32.71	5.04	5.4	S2 domain
4.2		22	4	12.7	22	3	12.71	22.9	3.95	10.5	11.26	myosin head
4.2	70.346	24	13	5.24	26	11	6.33	26.7	11.71	3.18	4.81	S2 domain
4.35		23	6	11.74	22	4	13.05	23	4.87	11.19	11.35	myosin head
4.35	85.139	25	12	5.1	26	10	7.42	26.81	10.59	3.2	5.41	S2 domain
4.35		76	26	10.68	77	25	10.78	77.91	25.94	8.5	9.41	myosin head
4.35	84.685	77	33	5.41	76	31	7.77	77.05	31.8	5.7	6.29	S2 domain
4.35		23	36	7.74	21	37	11.47	21.96	38.17	11.66	10.4	myosin head
4.35	87.639	27	30	5.68	25	32	7.33	25.93	33.12	7.11	7.05	S2 domain
4.5		25	36	9.26	24	38	11.77	24.92	39.03	9.64	10.2	myosin head
4.5	73.496	27	26	5.55	26	28	5.66	26.96	29.27	7.18	6.19	S2 domain
4.5		23	5	12.18	24	3	14.17	24.88	3.88	10.2	11.52	myosin head
4.5	90.12	24	13	3.13	24	11	5.52	24.92	11.68	4.36	4.46	S2 domain
4.65		25	33	7.53	23	34	9.25	23.96	34.93	8.75	8.02	myosin head
4.65	61.928	26	26	4.97	25	28	5.3	25.94	29.28	7.13	6.12	S2 domain
4.65		23	6	11.07	21	4	12.13	22.02	4.87	11.07	10.93	myosin head
4.65	98.259	24	12	3.67	24	10	5.41	24.92	10.58	3.09	4.15	S2 domain
4.8		75	26	11.21	75	26	11.21	75.96	27.01	9.8	9.92	myosin head
4.8	65.225	77	34	6.01	76	32	9.69	76.92	32.62	5.43	6.02	S2 domain
4.8		22	5	12.33	22	3	12.52	22.91	3.95	11.11	11.52	myosin head
4.8	43.781	26	12	4.03	25	10	6.4	25.78	10.54	3.25	4.32	S2 domain
5.1		41	10	11.32	42	12	12.16	42.94	12.9	9.43	9.95	myosin head
5.1	72.408	44	20	6.23	44	19	7.44	44.88	19.67	4.87	5.08	S2 domain
5.1		76	28	9.46	76	27	9.69	76.91	27.94	7.39	8.44	myosin head
5.1	87.224	77	36	2.92	79	35	6.13	80.5	35.91	9.83	6.18	S2 domain
5.4		24	4	12.1	25	2	12.99	25.83	2.84	9.14	10.67	myosin head
5.4	69.404	26	11	4.51	28	10	5.34	28.68	10.41	1.89	2.94	S2 domain
5.4		75	29	9.44	75	27	10.63	75.98	27.97	9.06	9.1	myosin head
5.4	84.144	77	36	3.8	77	34	6.25	77.9	34.63	3.01	4.14	S2 domain
5.55		40	11	10.86	40	9	11.99	41	9.95	11.16	10.44	myosin head
5.55	71.966	42	19	3.48	43	17	6.35	44.02	17.56	3.93	5.37	S2 domain
5.55		74	29	9.87	74	27	10.3	74.99	27.95	9.85	9.3	myosin head
5.55	73.168	77	38	4.16	77	36	5.53	77.93	36.7	3.3	4.2	S2 domain
5.7		40	18	10.92	40	16	12.85	40.96	16.93	11.58	11.01	myosin head
5.7	84.898	41	25	4.79	42	23	7.11	43.08	23.82	5.53	5.91	S2 domain
5.7		77	35	11.39	75	33	12.64	75.95	33.93	11.39	11.58	myosin head
5.7	55.903	75	44	7.03	75	45	7.04	75.68	45.83	3.34	4.75	S2 domain
5.85		74	36	11.74	74	36	11.74	74.94	36.78	7.59	9.38	myosin head
5.85	85.601	74	43	3.61	75	41	7.33	75.92	41.71	3.59	5.05	S2 domain
6.15		39	18	12.62	39	20	12.69	39.96	20.9	10.72	10.75	myosin head
6.15	63.435	43	31	6.84	44	33	8.32	44.84	33.65	4.35	5.4	S2 domain
6.15		73	36	10.73	75	36	11.89	75.9	36.8	7.71	9.2	myosin head
6.15	57.095	75	43	6.04	77	41	7.38	77.95	41.79	4.97	6.12	S2 domain
6.15		20	11	12.91	21	10	13.8	21.95	10.97	11.61	12.41	myosin head
6.15	57.995	24	19	5.04	24	17	7.09	24.82	17.63	3.53	4.99	S2 domain
6.3		74	36	10.7	74	35	10.84	74.92	35.91	8.7	9.17	myosin head
6.3	73.75	75	41	5.04	74	39	6.4	75.05	39.62	5.09	5.37	S2 domain
6.45		21	11	12.39	23	11	13.28	23.91	11.86	9.31	10.95	myosin head
6.45	74.233	19	20	5.24	21	18	7.59	21.93	18.63	3.67	4.88	S2 domain
6.45		38	19	10.76	40	18	12.11	40.96	18.98	10.34	11.08	myosin head
6.45	91.597	41	28	5.44	43	26	6.68	44	26.78	4.46	5.53	S2 domain
6.45		74	37	10.31	74	36	12.06	74.98	36.92	8.88	9.73	myosin head
6.45	93.426	75	44	5.05	77	42	6.29	77.85	42.81	4.42	4.83	S2 domain
6.6		74	37	12.42	74	37	12.42	74.97	37.89	9.6	10.1	myosin head
6.6	74.315	76	43	6.78	76	41	7.91	76.89	41.78	5.39	6.86	S2 domain
6.6		41	20	12.3	40	20	13	40.97	20.89	10.44	10.93	myosin head
6.6	68.385	40	31	3.85	42	29	4.86	42.92	29.69	3.29	4.07	S2 domain
6.75		75	37	10.3	77	35	12.7	78.02	35.78	8.73	10.7	myosin head
6.75	68.199	75	44	4.82	75	42	6.4	76.01	42.78	4.46	5.38	S2 domain
7.05		40	21	13.53	40	21	13.53	40.95	21.94	12.12	12.01	myosin head
7.05	60.255	41	29	7.11	42	27	7.56	42.9	27.88	6.36	6.32	S2 domain
7.2		41	20	13.38	41	20	13.38	41.93	20.91	10.25	10.98	myosin head
7.2	69.775	43	27	6.77	43	25	8.79	43.93	25.78	7.15	6.96	S2 domain
7.2		74	37	10.9	76	37	12.11	76.95	37.84	9.72	10.32	myosin head
7.2	68.199	76	43	6.52	75	41	7.82	76.01	41.71	6.62	6.51	S2 domain
7.35		40	19	13.06	40	20	13.52	41.01	20.92	12.04	11.92	myosin head
7.35	68.199	39	33	4.63	39	33	4.63	39.9	33.95	2.51	3.39	S2 domain
7.35		75	37	11.49	76	37	12.48	76.91	37.9	9.13	10.39	myosin head
7.35	102.372	78	47	4.78	76	45	4.92	77.08	45.76	4.78	4.36	S2 domain
7.5		41	22	11.75	41	20	12.52	41.9	20.93	9.76	10.74	myosin head
7.5	101.76	36	32	4.63	38	31	5.52	38.99	31.68	3.11	4.52	S2 domain
7.5		74	39	11.04	74	39	11.04	75	39.77	7.84	8.57	myosin head
7.5	50.389	79	45	4.17	81	47	10.42	82.35	48.09	11.58	8.93	S2 domain
7.8		40	21	12.08	40	22	12.79	40.99	22.92	11.57	11.43	myosin head
7.8	47.99	37	33	5.62	39	31	8.27	39.98	31.75	4.83	5.79	S2 domain
7.8		74	39	11.83	74	39	11.83	74.97	39.79	7.48	9.24	myosin head
7.8	90	77	47	5.09	77	45	5.68	77.96	45.84	4.64	4.89	S2 domain
7.95		21	13	12.79	23	14	14.45	23.9	14.9	10.68	11.73	myosin head
7.95	103.377	21	21	4.72	23	19	6.78	23.98	19.63	5.17	6	S2 domain
7.95		40	23	12.98	40	23	12.98	40.97	23.87	11.77	11.08	myosin head
7.95	93.149	36	31	4.71	38	30	5.85	39.11	30.63	3.76	5.2	S2 domain
7.95		75	40	10.56	75	38	11.28	75.96	38.97	9.29	10	myosin head
7.95	53.973	77	46	5.78	76	44	7.16	77.04	44.76	5.35	5.58	S2 domain
8.1		20	14	13.02	21	14	13.9	22	14.87	11.6	11.11	myosin head
8.1	56.575	22	24	4.57	21	22	5.12	21.96	22.9	3.7	4.18	S2 domain
8.1		42	23	11.49	41	22	13.12	41.92	22.93	10.22	10.88	myosin head
8.1	121.535	36	29	4.51	38	27	7.32	39.11	27.93	7.23	7.19	S2 domain
8.1		76	40	11.1	75	40	11.74	75.98	40.82	8.89	9.47	myosin head
8.1	68.824	77	47	5.17	77	45	5.94	77.86	45.76	3.79	5.04	S2 domain
8.4		41	23	12.14	43	22	13.2	43.87	22.93	9.41	10.81	myosin head
8.4	61.699	43	32	4.64	42	30	6.41	43.05	30.74	5.32	5.12	S2 domain
8.4		76	39	10.33	76	40	10.44	76.96	40.87	8.5	8.67	myosin head
8.4	69.146	78	47	5.04	78	45	6.13	79.19	45.81	4.86	5.56	S2 domain
8.55		43	23	12.19	42	22	12.62	42.97	22.93	10.69	10.7	myosin head
8.55	73.909	40	33	3.4	42	31	6.64	42.78	31.67	3.06	4.26	S2 domain
8.55		77	39	10.25	77	41	10.89	77.89	41.75	6.56	8.37	myosin head
8.55	96.054	77	48	4.19	78	46	4.73	79.28	46.85	1.69	4.57	S2 domain
8.85		44	22	12.09	43	21	12.7	43.94	21.97	11.05	11.55	myosin head
8.85	98.99	38	32	5.7	40	31	6.87	40.89	31.65	2.5	4.73	S2 domain
8.85		76	39	11.73	78	39	12.22	78.87	39.9	9.21	9.96	myosin head
8.85	81.027	78	47	5.51	80	45	6.89	81.26	45.98	9.48	8.06	S2 domain
9		44	20	12.5	43	21	14.37	43.93	21.93	11.07	12.08	myosin head
9	81.501	41	31	3.18	42	29	7.37	43.01	29.59	4.57	5.41	S2 domain
9.3		42	25	11.44	42	23	12.18	42.95	23.95	10.38	11	myosin head
9.3	73.792	41	32	6.93	42	30	8.94	42.88	30.75	5.43	6.63	S2 domain
9.45		42	24	10.48	42	22	12.63	42.87	22.94	9.02	10.45	myosin head
9.45	85.21	41	33	3.71	41	31	6.72	42.01	31.66	4.43	5.49	S2 domain
9.6		42	22	11.93	41	21	12.36	41.95	21.99	11.61	11.12	myosin head
9.6	77.707	40	33	5.95	41	32	7.86	41.91	32.66	4.47	5.49	S2 domain
9.6		75	38	11.43	76	36	11.84	76.92	37.03	9.56	10.4	myosin head
9.6	65.726	76	46	4	76	44	5.64	76.98	44.73	4.4	4.99	S2 domain
9.75		42	23	11.03	41	22	12.7	41.94	22.89	9.34	10.58	myosin head
9.75	82.235	38	36	4.32	39	34	6.27	39.88	34.76	3.93	4.89	S2 domain
9.75		77	39	10.5	75	37	12.37	75.97	37.96	10.5	11.01	myosin head
9.75	101.928	76	47	5.2	77	45	6.1	77.99	45.71	4.66	5.35	S2 domain
9.9		76	40	10.65	77	39	11.94	77.95	39.86	8.74	9.92	myosin head
9.9	90	75	47	4.6	76	45	6.28	76.95	45.74	4.84	5.16	S2 domain
10.05		42	23	11.43	42	21	12	42.9	21.98	10.34	10.61	myosin head
10.05	65.225	42	33	6.91	42	33	6.91	42.91	33.65	4.29	4.61	S2 domain
10.2		41	24	11.79	42	22	13.14	42.88	22.9	9.73	10.54	myosin head
10.2	101.667	36	31	5.2	38	29	6.92	39.07	29.68	5.1	6.05	S2 domain
10.65		41	24	10.08	41	22	12.06	42.01	22.94	9.77	10.42	myosin head
10.65	115.243	34	30	5.19	36	28	7.75	37.17	28.87	6.93	6.5	S2 domain
10.8		41	25	11.94	42	24	12.8	42.91	24.87	10.1	10.63	myosin head
10.8	63.144	43	32	6.57	43	30	8.04	43.8	30.84	6.95	6.18	S2 domain
11.1		76	38	11.66	77	37	12.57	77.93	37.96	10.2	10.65	myosin head
11.1	90	77	46	4.79	79	44	7.06	80.15	44.84	7.7	6.26	S2 domain
11.25		41	25	9.04	41	23	11.6	42.01	23.8	8.94	9.99	myosin head
11.25	77.471	42	33	3.87	41	31	4.67	42.04	31.64	3.45	4.13	S2 domain
11.25		76	38	11.59	75	39	11.66	76.04	39.81	9.42	9.22	myosin head
11.25	71.466	77	46	5.84	79	44	6.48	80.22	44.89	8.18	6.27	S2 domain
11.4		42	25	11.53	42	23	12.54	42.95	23.92	11.14	10.64	myosin head
11.4	73.72	43	34	5.04	45	32	6.4	45.78	32.75	3.45	4.26	S2 domain
11.55		76	39	10.85	78	39	12.37	78.8	39.86	8.67	9.36	myosin head
11.55	81.18	78	46	6.34	79	44	7.12	80.07	44.92	7.34	6.45	S2 domain
11.7		77	40	12.58	77	39	12.61	77.99	39.97	11.46	11.39	myosin head
11.7	82.614	76	49	5.12	78	47	6.23	79.26	47.82	4.48	6.2	S2 domain
11.85		24	16	13.51	26	16	14.56	26.92	16.88	10.61	12.02	myosin head
11.85	75.203	28	23	4.49	27	21	8.61	27.93	21.62	4.88	6.16	S2 domain
11.85		45	25	10.99	44	23	13.53	44.88	23.94	9.9	11.41	myosin head
11.85	68.199	44	33	4.19	44	31	4.84	44.96	31.68	3.07	4.12	S2 domain
11.85		76	39	12.03	76	38	12.09	77	38.96	10.54	10.66	myosin head
11.85	60.573	77	46	6.08	77	44	6.97	77.92	44.78	4.27	5.52	S2 domain
12		23	16	12.19	25	15	13.44	25.89	15.96	10.49	11.54	myosin head
12	50.042	26	22	5.06	27	20	9.53	27.78	20.54	3.01	6.48	S2 domain
12		42	24	12.31	42	23	12.45	42.95	23.93	10.91	11.23	myosin head
12	70.925	43	32	4.82	43	30	7.9	43.9	30.57	4.21	5.59	S2 domain
12.15		76	40	11.15	77	39	12.53	77.95	39.89	10.08	10.53	myosin head
12.15	75.964	76	48	4.72	76	46	6.34	76.94	46.73	3.69	4.89	S2 domain
12.3		22	16	13.39	23	15	13.66	23.92	15.99	11.55	12.02	myosin head
12.3	86.748	27	24	5.01	26	22	7.28	26.84	22.76	4.1	5.63	S2 domain
12.45		77	38	11.48	76	39	11.69	76.96	39.85	9.18	9.45	myosin head
12.45	95.254	78	47	4.6	79	45	5.9	80.28	45.91	7.77	6.03	S2 domain
12.45		76	39	10.56	75	40	11.94	75.99	40.83	9.08	9.64	myosin head
12.45	105.484	75	46	4.54	77	44	7.29	77.98	44.76	5.32	6.13	S2 domain
12.45		76	39	12.09	76	40	12.31	76.93	40.79	8.72	9.86	myosin head
12.45	86.634	76	48	4.38	76	46	6.07	76.97	46.63	2.89	4.52	S2 domain
12.6		43	22	11.88	42	23	11.95	42.94	23.85	9.57	9.8	myosin head
12.6	72.575	38	31	3.5	40	29	5.75	41.09	29.64	4.41	4.99	S2 domain
12.6		23	15	12.94	24	14	14.44	24.96	14.96	12.54	12.48	myosin head
12.6	84.958	26	21	6.59	25	19	8.82	25.96	19.65	5.85	7.16	S2 domain
12.75		76	39	11.55	77	38	11.62	77.96	38.96	9.63	10.26	myosin head
12.75	81.87	77	46	4.02	77	44	7.17	77.97	44.6	4.09	5.34	S2 domain
12.75		42	24	13.47	42	23	14.8	42.94	23.87	10.35	12.02	myosin head
12.75	81.003	41	33	3.9	42	31	6.42	42.96	31.6	3.88	4.86	S2 domain
12.9		76	39	11.54	76	40	12.05	77.03	40.78	8.46	9.32	myosin head
12.9	82.875	76	46	5.08	78	44	6.55	79.11	44.82	4.93	5.9	S2 domain
12.9		24	17	12.3	25	15	14.41	25.86	15.95	11.43	11.59	myosin head
12.9	94.367	22	24	4.08	24	22	5.55	25.05	22.62	4.42	5.33	S2 domain
12.9		76	38	12.26	76	38	12.26	76.94	38.93	9.98	10.87	myosin head
12.9	91.697	76	46	5.55	77	45	7.38	77.94	45.6	3.19	4.84	S2 domain
13.05		21	17	12.66	23	16	14.28	23.92	16.96	11.74	12.29	myosin head
13.05	76.675	22	25	3.78	23	23	6.23	24.04	23.6	4.32	5.05	S2 domain
13.05		44	25	9.31	42	23	11.88	42.9	23.97	9.31	10.74	myosin head
13.05	92.49	39	35	4.26	41	33	6.23	41.88	33.54	2.94	4.62	S2 domain
13.05		76	39	10.46	75	39	11.42	76.03	39.81	9.23	9.27	myosin head
13.05	70.222	76	46	4.48	77	44	6.26	77.97	44.85	4.8	5.23	S2 domain
13.2		18	16	11.09	19	18	12.63	20.03	18.6	6.51	8.18	myosin head
13.2	70.925	22	25	4.58	24	23	5.57	24.93	23.81	4	4.8	S2 domain
13.2		42	24	13.12	41	24	13.27	41.99	24.84	10.82	11.3	myosin head
13.2	103.241	42	36	4.58	40	38	5.27	40.81	38.89	2.87	4.26	S2 domain
13.35		77	40	11.28	75	40	13.05	75.97	40.85	9.57	10.47	myosin head
13.35	83.723	73	49	5.14	75	47	5.95	75.99	47.72	3.66	4.44	S2 domain
13.5		43	24	11.39	42	22	12.25	42.96	23.01	11.29	10.88	myosin head
13.5	86.807	40	35	4.79	41	33	5.7	41.97	33.68	2.66	4.26	S2 domain
14.25		75	40	9.09	77	39	11.44	77.87	39.95	9.9	9.78	myosin head
14.25	61.714	77	46	5.34	77	44	6.89	77.98	44.72	5.57	5.76	S2 domain
14.85		23	17	13.24	24	16	15.17	24.92	16.94	11.73	12.55	myosin head
14.85	51.37	25	25	5.98	25	23	6.72	25.91	23.67	4.94	5.62	S2 domain
14.85		77	38	11.6	75	39	12.52	76.03	39.78	8.88	10.02	myosin head
14.85	90.476	77	45	5.91	77	43	7.92	77.97	43.79	5.27	6.32	S2 domain
15.15		21	14	11.57	21	13	11.73	21.92	13.94	9.65	10.26	myosin head
15.15	89.552	27	25	6.01	25	23	7.4	25.84	23.86	6.01	6.68	S2 domain

## Sheet: MovieS6
Movie S6		F-actin-HMM-ADP-Blebbistatin
Time, sec	Angle, deg	ClickPoint-x	ClickPoint-y	ClickPoint-z[nm]	MaxPoint-x	MaxPoint-y	MaxPoint-z[nm]	COM-x	COM-y	COM-z[nm]	AverageHeight[nm]
1.2		19	16	9.75	20	17	10.36	20.97	17.93	9.74	9.69	myosin head
1.2	62.85	26	22	8.47	24	20	9.07	24.97	20.89	8.47	8.75	S2 domain
1.3		20	17	9.45	22	19	9.62	23	19.81	8.88	9.05	myosin head
1.3	46.637	28	22	8.54	26	20	8.92	26.98	20.87	8.54	8.53	S2 domain
1.4		20	15	9.74	21	17	10.13	21.99	17.85	9.41	9.48	myosin head
1.4	72.35	26	22	7.83	24	20	8.46	24.93	20.87	7.83	8.18	S2 domain
1.5		21	14	8.95	23	16	9.38	23.95	17.01	8.85	8.89	myosin head
1.5	69.602	26	22	7.22	26	20	8.21	26.89	20.7	6.9	7.6	S2 domain
1.6		21	15	8.69	21	16	8.97	22.01	16.8	8.07	8.15	myosin head
1.6	68.313	24	22	7.47	23	20	7.72	24.02	20.97	7.5	7.44	S2 domain
3.2		20	13	8.08	22	11	8.39	22.97	11.96	7.88	8.16	myosin head
3.2	90.899	18	17	7.43	20	15	8.1	20.93	15.83	7.22	7.67	S2 domain
3.3		19	15	7.88	20	16	7.95	20.96	16.85	7.3	7.5	myosin head
3.3	57.101	23	21	6.99	25	21	7.26	25.86	21.86	6.42	6.76	S2 domain
3.4		20	14	8.01	22	12	8.4	22.99	12.85	8.03	8.23	myosin head
3.4	77.57	18	21	7.52	16	23	7.9	16.87	24.02	7.61	7.81	S2 domain
3.5		19	15	7.95	21	13	7.98	21.93	13.9	7.58	7.78	myosin head
3.5	64.004	25	21	7.18	24	22	7.49	24.98	22.77	6.84	7.06	S2 domain
3.6		19	14	7.17	21	12	7.77	21.97	12.86	7.12	7.58	myosin head
3.6	81.262	22	22	7.27	23	22	7.28	23.91	22.82	6.66	6.82	S2 domain
3.7		18	14	7.28	19	16	7.6	19.97	16.92	7.34	7.24	myosin head
3.7	58.771	22	20	6.47	20	18	7.36	21	18.77	6.47	6.94	S2 domain
3.8		19	13	7.21	21	11	7.89	22.04	11.82	7.5	7.69	myosin head
3.8	66.236	22	18	6.94	21	16	7.27	22	16.87	6.95	6.99	S2 domain
3.9		21	12	7.08	22	10	8	23.03	10.79	7.39	7.59	myosin head
3.9	82.28	21	19	6.89	23	19	7.23	23.97	19.94	6.94	7.04	S2 domain
4		19	12	7.62	21	10	8.3	21.97	10.79	7.63	8	myosin head
4	74.368	21	18	7.09	23	17	7.42	23.88	17.99	6.87	7.15	S2 domain
4.1		20	12	7.64	22	11	8.27	22.96	11.79	7.3	7.72	myosin head
4.1	76.866	21	19	6.77	23	17	7.3	23.88	18.03	6.85	6.96	S2 domain
4.2		21	12	7.86	23	10	8.82	23.99	10.86	7.92	8.45	myosin head
4.2	94.827	20	19	7.23	21	21	7.59	21.99	22.01	7.43	7.46	S2 domain
4.3		19	12	7.44	18	10	8.29	19.05	10.83	7.71	7.83	myosin head
4.3	71.302	21	19	6.87	21	17	7.42	22.01	17.94	7.14	7.1	S2 domain
4.5		21	13	7.4	23	11	7.97	24.05	11.89	7.74	7.96	myosin head
4.5	80.272	21	19	7.04	21	17	7.73	22.02	17.84	7.38	7.31	S2 domain
4.6		19	12	7.94	21	10	8.25	21.97	10.92	7.7	8.03	myosin head
4.6	73.25	21	19	6.45	20	17	7.03	21.05	17.83	6.71	6.78	S2 domain
4.8		22	12	7.13	24	10	8.13	25.02	10.72	7.16	7.77	myosin head
4.8	85.673	22	17	6.78	23	15	7.37	23.96	15.94	6.89	6.94	S2 domain
4.9		19	12	7.66	21	10	8.66	21.98	10.71	7.42	8.06	myosin head
4.9	87.96	21	17	7.02	23	19	7.16	24	19.99	7.2	7.07	S2 domain
5		21	11	7.5	23	9	8.55	23.95	9.7	7.52	7.9	myosin head
5	91.332	19	15	7.24	19	14	7.45	20.03	14.78	6.87	6.89	S2 domain
5.2		21	11	7.65	23	9	8.32	24.07	9.82	8.28	8.14	myosin head
5.2	62.675	22	16	7.04	24	14	7.34	24.94	14.91	6.99	7.06	S2 domain
5.3		20	12	8.06	22	10	8.75	23.04	10.85	8.7	8.58	myosin head
5.3	59.036	23	16	7.08	25	18	7.43	25.95	19.06	7.48	7.31	S2 domain
5.4		19	10	8.24	21	8	8.7	22.04	8.81	8.07	8.43	myosin head
5.4	85.162	21	16	7.02	22	14	7.32	22.96	14.96	6.84	7.07	S2 domain
5.5		17	10	7.56	19	8	8.27	20.01	8.79	7.62	7.94	myosin head
5.5	66.4	21	15	6.73	21	13	7.26	21.96	13.88	6.72	6.86	S2 domain
5.6		17	10	7.95	19	8	8.66	20.05	8.81	8.3	8.41	myosin head
5.6	49.28	23	16	7.4	22	14	7.62	22.96	14.93	7.17	7.28	S2 domain
5.7		21	10	7.39	23	8	8.39	24.04	8.72	7.67	8.08	myosin head
5.7	75.069	22	16	6.77	23	14	7.27	23.93	14.94	6.73	6.89	S2 domain
5.8		22	10	7.68	23	8	8.66	24.01	8.76	7.69	8.22	myosin head
5.8	97.423	16	17	6.4	14	19	7.14	14.87	20.11	7.18	7.1	S2 domain
6		21	10	7.23	21	8	7.89	21.99	8.77	7.01	7.55	myosin head
6	85.578	19	14	6.64	21	12	7.28	22.04	12.84	7.02	7.03	S2 domain
6.1		16	8	7.66	18	6	7.98	19.05	6.81	7.45	7.77	myosin head
6.1	50.233	22	14	6.78	24	12	7.09	24.89	12.9	6.48	6.66	S2 domain
6.2		22	10	7.26	23	8	7.64	23.97	8.79	6.98	7.36	myosin head
6.2	51.04	25	16	6.76	26	18	7.22	26.89	18.95	6.89	6.9	S2 domain
6.4		21	8	8	23	6	8.97	24.02	6.75	7.99	8.48	myosin head
6.4	62.987	25	13	6.93	23	11	6.97	24.01	11.85	6.93	6.8	S2 domain
6.5		22	7	7.92	24	5	8.31	25.03	5.83	7.94	8.17	myosin head
6.5	63.435	23	12	7.01	24	10	7.3	24.98	10.9	7.03	7.09	S2 domain
6.6		25	7	8.37	25	5	8.71	25.99	5.87	8.31	8.45	myosin head
6.6	64.353	27	15	7.11	26	13	7.36	27.04	13.9	7.14	7.12	S2 domain
6.7		23	5	8.63	25	3	9.27	26.01	3.89	8.68	8.85	myosin head
6.7	60.791	26	13	7.03	26	11	7.36	26.94	11.88	6.81	7.04	S2 domain
6.8		24	5	8.33	26	3	9.23	27.04	3.84	8.62	8.76	myosin head
6.8	57.955	29	13	7.07	29	15	7.16	29.99	15.91	7.13	6.93	S2 domain
6.9		23	5	8.62	25	3	9.22	26.06	3.88	8.74	8.88	myosin head
6.9	67.166	28	13	7.13	30	15	7.46	30.9	15.93	6.91	7.1	S2 domain
7		25	4	8.26	27	2	9.23	28.03	2.84	8.61	8.75	myosin head
7	67.362	23	11	7.3	24	9	7.64	24.96	9.88	7.31	7.29	S2 domain
7.1		22	5	7.96	24	3	8.93	25.05	3.86	8.35	8.59	myosin head
7.1	54.759	27	11	7.36	28	10	7.37	28.92	10.96	7.08	7.12	S2 domain
7.2		28	5	8.35	30	3	9.35	30.99	3.8	8.37	8.82	myosin head
7.2	69.052	29	12	7.14	28	10	7.4	28.98	10.9	7.11	7.22	S2 domain
7.3		23	6	7.72	25	4	8.42	26.03	4.82	8	8.25	myosin head
7.3	56.649	27	11	7.44	25	9	7.76	25.99	9.9	7.44	7.45	S2 domain
7.4		24	7	8.02	25	5	8.3	25.96	5.85	7.67	8.04	myosin head
7.4	54.003	26	12	6.8	26	10	7.36	27	10.87	7.07	7.04	S2 domain
7.6		24	6	7.73	24	4	8.62	24.95	4.81	7.89	8.14	myosin head
7.6	72.672	24	11	6.69	26	9	7.36	26.93	9.79	6.71	7.01	S2 domain
7.9		22	7	7.94	22	5	8.33	22.97	5.88	7.75	8.04	myosin head
7.9	62.049	28	15	7.48	29	15	7.5	29.92	15.92	7.15	7.11	S2 domain
8.1		23	7	7.68	25	5	8.33	26.05	5.83	8.03	8.26	myosin head
8.1	55.074	28	14	7.18	29	15	7.47	29.88	15.86	7.08	7.02	S2 domain
8.3		21	5	7.6	23	3	8.86	23.99	3.75	7.9	8.22	myosin head
8.3	68.273	22	11	6.94	24	9	7	25.02	9.88	7	6.97	S2 domain
8.4		22	5	8.67	23	3	8.98	24	3.9	8.65	8.78	myosin head
8.4	63.871	26	12	7.44	26	10	7.68	26.93	10.94	7.13	7.39	S2 domain

## Sheet: MovieS7
Movie S7		F-actin-HMM-ADP-Blebbistatin
Time, sec	Angle, deg	ClickPoint-x	ClickPoint-y	ClickPoint-z[nm]	MaxPoint-x	MaxPoint-y	MaxPoint-z[nm]	COM-x	COM-y	COM-z[nm]	AverageHeight[nm]
0.15		22	24	10.84	23	23	11.06	23.91	23.94	8.76	9.98	myosin head
0.15	101.31	27	18	7.68	25	20	9.04	25.96	21.1	10.25	9.15	S2 domain
0.15		52	19	11.15	54	21	13.46	55.07	21.93	13.62	12.28	myosin head
0.15	68.199	56	28	8.73	57	26	9.58	57.83	26.79	6.34	8.02	S2 domain
0.15		74	28	11.82	74	28	11.82	74.92	29.01	9.74	10.61	myosin head
0.15	74.745	72	35	6.98	73	33	9.66	74.04	33.95	8.7	8.81	S2 domain
0.3		18	23	10.57	19	23	11.33	19.99	23.9	9.75	10.04	myosin head
0.3	59.087	29	19	8.48	28	17	9.91	28.98	18.01	8.89	8.51	S2 domain
0.6		38	28	10.41	39	26	12.48	39.99	26.86	10.55	11.44	myosin head
0.6	76.048	46	20	9.48	45	22	11.72	45.87	22.91	8.71	10.58	S2 domain
0.75		17	19	10.49	17	18	10.83	17.99	19.01	10.26	10.3	myosin head
0.75	90	24	13	9.16	23	15	9.88	23.93	15.96	8.26	8.88	S2 domain
0.75		40	27	9.6	39	25	12.1	40	25.84	9.3	10.6	myosin head
0.75	91.736	43	20	9.33	42	22	10.99	42.94	23.06	11.57	10.91	S2 domain
0.75		54	12	11.9	53	14	14.26	53.93	14.99	12.69	12.8	myosin head
0.75	65.518	54	21	8.78	53	19	10.51	54.03	19.85	9.46	9.75	S2 domain
0.9		40	26	9.27	41	28	12.88	41.88	29.06	10.76	11.52	myosin head
0.9	88.423	44	22	10.11	42	22	11.36	42.95	22.97	9.57	10	S2 domain
0.9		73	20	10.29	74	22	12.13	74.87	22.89	8.88	10.06	myosin head
0.9	68.199	74	27	9.9	76	27	9.95	77.03	28.09	10.53	9.59	S2 domain
1.35		50	34	8.81	49	36	9.69	49.92	37.17	9.48	9.76	myosin head
1.35	86.143	55	30	7.19	53	32	8.71	53.89	32.98	6.99	7.6	S2 domain
1.35		44	11	11.58	45	13	13.15	45.96	13.91	9.62	10.95	myosin head
1.35	65.066	45	20	8.81	46	18	9.79	46.9	18.88	7.75	8.57	S2 domain
1.5		42	13	11.71	44	15	13.53	44.85	15.95	10.01	11.38	myosin head
1.5	52.815	46	21	8.49	44	19	9.76	44.97	19.88	8.49	8.77	S2 domain
1.65		44	12	13.41	44	13	14.09	44.93	13.88	10.76	11.92	myosin head
1.65	84.665	43	19	8.76	45	17	10.03	45.91	17.88	7.96	8.94	S2 domain
1.8		44	13	15.01	44	13	15.01	44.86	13.93	11.08	12.54	myosin head
1.8	82.875	42	21	8.94	43	19	10.9	43.94	19.95	8.68	9.22	S2 domain
2.1		43	10	12.41	44	12	13.71	44.97	12.91	12.73	12.05	myosin head
2.1	58.408	47	19	8.34	46	17	9.09	46.99	17.91	7.9	8.65	S2 domain
2.25		43	20	12.08	43	21	12.3	43.94	21.92	10.63	10.76	myosin head
2.25	51.483	45	28	7.22	46	27	9.16	46.9	27.77	5.03	6.61	S2 domain
2.4		43	26	11.94	43	28	14.15	43.95	28.96	11.91	12.23	myosin head
2.4	52.326	44	35	7.25	45	33	9.54	45.89	33.69	6.42	7.64	S2 domain
2.55		43	29	10.83	43	31	13.62	43.91	31.9	10.36	11.11	myosin head
2.55	85.236	41	37	6.59	43	35	9.19	43.93	35.7	5.48	7.55	S2 domain
2.7		41	30	12.31	43	31	13.43	43.95	31.93	11.96	11.8	myosin head
2.7	61.47	44	37	8.52	43	35	10.35	44.05	35.77	9.36	8.89	S2 domain
2.85		41	31	11.75	42	33	13.07	42.93	33.96	10.77	11.11	myosin head
2.85	83.991	41	39	10.04	42	37	10.22	42.95	37.82	8.23	9.19	S2 domain
3		40	31	12.25	42	33	15.52	42.98	33.8	11.37	12.71	myosin head
3	57.426	43	38	8.34	42	36	9.89	43.03	36.79	8.35	8.84	S2 domain
3.15		41	32	13.38	42	31	13.66	42.89	31.98	11.55	11.92	myosin head
3.15	59.676	43	40	7.5	42	38	8.43	42.95	38.86	7.25	7.47	S2 domain
3.45		40	37	12.49	41	39	12.96	41.95	39.82	9	10.46	myosin head
3.45	72.547	40	44	7.92	42	43	9.18	42.94	43.81	6.42	7.55	S2 domain
3.45		28	52	9.39	26	54	11.74	26.89	55.02	10.74	11.14	myosin head
3.45	94.611	29	46	7.93	30	48	8.53	30.93	49.1	8.8	8.17	S2 domain
3.6		38	37	12.19	40	39	15.21	40.94	39.91	12.22	13.12	myosin head
3.6	109.592	43	45	9.17	42	43	11.46	42.93	43.79	8.5	9.54	S2 domain
3.6		28	51	10.38	26	53	10.84	26.91	54.08	11.03	11.43	myosin head
3.6	36.87	30	46	8.62	29	46	9.31	29.95	47	8.12	8.36	S2 domain
3.75		41	37	13.21	40	39	14.83	40.92	39.87	10.59	11.87	myosin head
3.75	56.672	41	46	7.58	41	44	9.88	41.9	44.75	6.16	7.98	S2 domain
3.9		39	39	15.09	39	39	15.09	39.98	39.88	11.61	12.72	myosin head
3.9	61.619	41	46	9.17	41	44	9.73	41.93	44.88	8.64	8.71	S2 domain
4.2		21	30	15.19	21	30	15.19	21.92	30.98	13.5	13.6	myosin head
4.2	73.053	24	39	9.87	22	39	10.16	23	39.87	6.84	8.04	S2 domain
4.2		40	39	14.83	40	39	14.83	40.91	39.91	11.83	12.63	myosin head
4.2	52.824	40	46	9.12	42	44	11.05	42.88	44.82	6.93	8.84	S2 domain
4.35		27	55	9.77	25	57	13.03	25.84	57.9	9.32	10.8	myosin head
4.35	88.182	28	50	8.32	28	52	8.79	28.92	53.05	7.56	8.34	S2 domain

## Sheet: Drift_Analysis
Rigor conditions (no ADP or ATP), lower head
Frame	Time, sec	ClickPoint-x	ClickPoint-y	ClickPoint-z[nm]	MaxPoint-x	MaxPoint-y	MaxPoint-z[nm]	COM-x	1st COM-x - 2nd COM-x, pixels	d, nm	COM-y	COM-z[nm]	AverageHeight[nm]
1	0.15	65	11	9.94	66	12	10.58	66.97			12.75	7.01	8.07
2	0.3	66	12	8.95	65	10	9.37	66.01	0.96	1.44	10.97	9.11	8.34
3	0.45	66	12	8.8	66	11	9.53	67	-0.99	-1.485	11.94	8.13	8.28
4	0.6	65	13	8.31	66	11	9.55	66.95	0.05	0.075	11.99	8.72	8.54
5	0.75	66	14	8.47	67	13	9.81	67.99	-1.04	-1.56	13.8	6.87	7.92
6	0.9	65	13	8.44	66	12	9.52	67	0.99	1.485	12.84	7.61	7.92
7	1.05	66	14	9.01	66	12	9.51	66.99	0.01	0.015	12.95	8.75	8.61
8	1.2	67	15	6.78	67	13	9.33	68.01	-1.02	-1.53	13.79	6.65	7.68
9	1.35	66	15	6.7	67	13	9.22	68.05	-0.04	-0.06	13.92	8.83	8.3
10	1.5	66	15	6.54	68	14	9.43	69.03	-0.98	-1.47	14.7	5.93	7.58
11	1.65	67	15	7.79	67	13	8.8	68.05	0.98	1.47	13.81	7.72	8.03
12	1.8	66	15	7.74	67	13	9.62	68.01	0.04	0.06	13.85	8.47	8.57
13	1.95	68	15	7.37	68	13	9.6	69.02	-1.01	-1.515	13.87	8.45	8.3
14	2.1	68	15	9.12	68	14	10.17	68.97	0.05	0.075	14.81	6.92	8.37
15	2.25	68	15	8.72	68	13	9.99	69	-0.03	-0.045	13.89	8.78	8.73
16	2.4	68	15	8.11	68	13	9.38	69.01	-0.01	-0.015	13.91	8.17	8.33
17	2.55	68	15	7.91	68	14	9.47	69.03	-0.02	-0.03	14.8	7.24	7.86
18	2.7	69	15	7.68	68	13	9.44	69.03	0	0	13.83	7.52	7.8
19	2.85	69	15	8.31	69	13	10.09	69.99	-0.96	-1.44	13.88	8.49	8.51
20	3	69	15	8.03	69	13	9.81	69.99	0	0	13.83	7.9	8.37
21	3.15	69	13	10.79	69	13	10.79	69.99	0	0	13.83	7.8	8.63		The drift analysis of the system with x, y- center of mass (COM) position of lower
22	3.3	69	13	9.39	69	12	9.93	69.95	0.04	0.06	12.98	8.52	8.43		and upper heads combined with the displacement analysis of each head in time.
23	3.45	69	14	10.03	69	14	10.03	70.05	-0.1	-0.15	14.94	8.82	8.91		Note, that a decrease of the COM x-position after ~5 sec was due to manual change
24	3.6	69	14	9.61	70	13	9.8	71	-0.95	-1.425	13.99	9.29	8.92		of the sample stage to center the HMM molecule bound to parallel actin filaments
25	3.75	69	13	10.9	70	13	11.12	70.93	0.07	0.105	13.94	9.08	9.28		as can be seen in the Movie S10 (5th movie panel)
26	3.9	67	14	8.41	69	13	10.29	69.98	0.95	1.425	13.94	9.14	9.04
27	4.05	69	15	8.78	69	13	10.69	70.01	-0.03	-0.045	13.88	8.58	8.87
28	4.2	69	13	9.28	69	13	9.28	70.04	-0.03	-0.045	13.84	7.75	8.1
29	4.35	69	13	9.01	71	13	9.27	72	-1.96	-2.94	13.92	8.44	8.33
30	4.5	68	12	8.65	70	12	9.92	70.97	1.03	1.545	12.78	6.92	7.86
31	4.65	69	14	6.98	70	12	9.62	71.06	-0.09	-0.135	12.86	8.79	8.43
32	4.8	70	13	8.84	70	11	9.6	71	0.06	0.09	11.95	8.84	8.62
33	4.95	70	13	8.68	71	12	9.89	72.07	-1.07	-1.605	12.86	8.68	8.42
34	5.1	70	13	9.04	71	12	9.74	72.02	0.05	0.075	12.81	7.64	8.26
35	5.25	69	13	7.69	71	12	9.94	72.03	-0.01	-0.015	12.91	8.8	8.68
37	5.55	57	12	8.6	57	12	8.6	58.03	14	21	12.8	7.01	7.29	manual change of the stage
38	5.7	56	12	9.71	57	12	10	58	0	0	12.87	8.27	8.26	reflected in the COM drop in the graph
39	5.85	56	12	8.6	56	11	8.89	56.98	1.02	1.53	11.97	8.06	7.77
40	6	56	13	8.91	56	12	9.13	57	-0.02	-0.03	12.91	7.98	7.9
41	6.15	55	13	8.38	55	11	9.52	56	1	1.5	11.99	8.57	8.28
42	6.3	55	13	8.68	56	12	9.63	57	-1	-1.5	12.79	7.08	7.68
43	6.45	55	13	9.25	55	12	9.53	56	1	1.5	12.9	8.45	8.19
44	6.6	55	14	7.09	56	12	9.41	57	-1	-1.5	12.9	8.2	7.96
45	6.75	55	14	8.44	56	13	9.32	57.01	-0.01	-0.015	13.83	7.67	8.12
46	6.9	56	15	7.65	56	13	9.3	57.02	-0.01	-0.015	13.82	7.52	7.98
47	7.05	56	13	10.13	56	13	10.13	57.01	0.01	0.015	13.7	6.31	7.71
48	7.2	56	14	8.45	56	12	9.15	56.96	0.05	0.075	12.9	8	8.17
49	7.35	55	13	8.9	56	12	9.66	56.97	-0.01	-0.015	12.89	7.87	8.25
50	7.5	55	13	8.65	56	11	10.02	56.94	0.03	0.045	11.96	8.49	8.57
51	7.65	54	13	7.58	54	11	8.79	55.03	1.91	2.865	11.89	7.7	7.8
52	7.8	55	14	8.16	55	12	10.14	56	-0.97	-1.455	12.82	7.33	8.21
53	7.95	55	14	7.59	56	12	9.79	56.99	-0.99	-1.485	12.9	8.19	8.35
54	8.1	54	15	6.15	56	13	9.84	57.05	-0.06	-0.09	13.88	8.57	8.39
55	8.25	54	13	6.61	56	11	8.58	57.02	0.03	0.045	12	8.9	7.74
56	8.4	54	13	8.12	55	12	10.09	56.01	1.01	1.515	12.8	7.22	8.01
57	8.55	54	13	7.01	56	12	9.78	57	-0.99	-1.485	12.79	7.23	7.85
58	8.7	54	13	7.42	56	12	9.55	57.03	-0.03	-0.045	12.85	7.77	8.11
59	8.85	54	13	6.98	55	12	9.27	56.08	0.95	1.425	12.79	7.49	7.66
60	9	54	14	7.13	55	12	9.52	56.01	0.07	0.105	12.84	7.54	8.01
61	9.15	54	14	5.59	56	12	8.07	57.09	-1.08	-1.62	12.81	7.24	7.61
62	9.3	54	13	8.98	55	12	10.06	55.99	1.1	1.65	12.88	8.27	8.39
63	9.45	53	14	5.95	54	12	8.78	55	0.99	1.485	12.72	5.91	7.06
64	9.75	55	13	7.65	55	11	9.62	56	-1	-1.5	11.86	7.83	7.96
65	10.05	54	12	8.47	55	11	9.81	56	0	0	11.82	7.51	7.93
66	10.2	54	12	8.69	54	11	9.3	55.02	0.98	1.47	11.79	6.88	7.66
67	10.35	53	12	7.94	55	12	10.16	56.03	-1.01	-1.515	12.69	6.85	7.7
68	10.5	54	12	9.08	54	10	9.39	54.95	1.08	1.62	10.96	8.5	8.32
69	10.65	53	12	7.3	54	10	9.81	54.98	-0.03	-0.045	10.86	7.96	8.09
70	10.8	54	13	7.15	54	11	9.38	55.04	-0.06	-0.09	11.81	7.78	8.13
71	10.95	53	14	6.15	53	12	9.14	54.05	0.99	1.485	12.74	6.47	7.24
72	11.1	52	14	7.2	54	12	9.81	54.97	-0.92	-1.38	12.93	8.28	8.29
73	11.25	54	13	9.11	54	12	9.27	55	-0.03	-0.045	12.86	7.99	7.97
74	11.4	53	14	7.34	55	12	9.82	55.96	-0.96	-1.44	12.9	8.16	8.31
75	11.55	54	13	7.94	54	11	9.02	55.03	0.93	1.395	11.85	7.88	7.99
76	11.7	54	13	8.38	55	11	9.74	55.95	-0.92	-1.38	11.96	8.47	8.48
77	11.85	54	13	8.55	55	12	9.25	56.04	-0.09	-0.135	12.88	8.35	8.13
78	12	54	13	8.85	55	12	9.74	56	0.04	0.06	12.89	8.21	8.15
79	12.15	53	14	6.44	55	12	10.07	56	0	0	12.94	8.86	8.53
80	12.45	56	14	11.89	57	13	12.85	57.9	-1.9	-2.85	13.88	9.47	10.27
81	12.6	53	14	8	54	12	10.13	54.98	2.92	4.38	12.94	8.73	8.65
82	12.75	55	14	7.69	55	12	9.53	55.99	-1.01	-1.515	12.89	8.19	8
83	12.9	55	13	8.58	55	12	10.2	56.04	-0.05	-0.075	12.72	6.63	7.64
84	13.05	55	15	6.8	55	13	8.97	56.04	0	0	13.75	6.61	7.37
85	13.2	55	14	5.9	56	12	9.5	56.99	-0.95	-1.425	12.78	6.82	7.53
86	13.35	55	13	6.95	56	11	10.17	56.97	0.02	0.03	11.85	7.3	8.1
87	13.5	55	14	6.18	56	12	9.27	57.01	-0.04	-0.06	12.82	7.42	7.71
88	13.65	55	14	7.15	56	12	10.23	57.02	-0.01	-0.015	12.84	8.19	8.33
89	13.95	55	13	8.1	56	12	10	57	0.02	0.03	12.74	6.56	7.62
90	14.1	55	14	6	56	12	9.34	57.04	-0.04	-0.06	12.77	7.55	7.97
91	14.25	54	14	7.65	56	12	9.69	56.95	0.09	0.135	12.97	8.79	8.38
92	14.4	54	13	8.01	55	11	9.12	55.96	0.99	1.485	11.96	8.23	8.02
93	14.55	54	14	7.31	55	12	9.76	55.99	-0.03	-0.045	12.87	8.35	8.32
94	14.7	54	14	6.95	55	13	9.69	56.03	-0.04	-0.06	13.77	6.63	7.59
95	14.85	54	13	7.69	55	11	9.06	56.01	0.02	0.03	11.93	8.74	8.18
96	15	54	13	9.02	55	12	9.78	56	0.01	0.015	12.83	7.87	8.03
97	15.15	54	13	6.79	55	12	9.14	56.01	-0.01	-0.015	12.77	6.78	7.21
98	15.3	54	13	8.17	55	11	9.22	55.99	0.02	0.03	11.97	8.13	8.15
99	15.45	54	13	6.13	56	11	9.24	57	-1.01	-1.515	11.91	8.09	7.92
100	15.75	54	14	5.71	55	12	9.56	56.04	0.96	1.44	12.76	6.82	7.39
101	15.9	54	14	4.42	55	12	8.08	56.04	0	0	12.61	4.7	6.22
102	16.05	54	13	4.59	55	11	8.95	56.06	-0.02	-0.03	11.65	5.83	6.79
103	16.2	55	12	7.34	56	11	9.44	57.04	-0.98	-1.47	11.78	6.95	7.49
104	16.35	55	13	6.35	55	11	8.83	56.05	0.99	1.485	11.76	6.47	7.18
105	16.5	55	13	7.63	56	11	8.74	57.05	-1	-1.5	11.89	8.23	8.13
106	16.65	54	13	5.64	55	11	9.43	56.02	1.03	1.545	11.8	7.08	7.63
107	16.8	54	14	4.89	55	12	8.62	56.07	-0.05	-0.075	12.75	6.2	7.08
108	16.95	55	14	6.7	56	12	8.83	56.99	-0.92	-1.38	12.8	6.6	7.58
109	17.1	54	14	5.87	56	12	10.01	57	-0.01	-0.015	12.73	6.69	7.84
110	17.25	54	13	6.04	56	11	9.73	57	0	0	11.93	8.2	8.13
111	17.4	53	13	6.8	54	11	9.13	55.04	1.96	2.94	11.86	7.47	7.82
112	17.55	52	13	6.43	53	11	9.32	54.01	1.03	1.545	11.82	6.83	7.57
Rigor conditions (no ADP or ATP), upper head
Frame	Time, sec	ClickPoint-x	ClickPoint-y	ClickPoint-z[nm]	MaxPoint-x	MaxPoint-y	MaxPoint-z[nm]	COM-x	1st COM-x - 2nd COM-x, pixels	d, nm	COM-y	COM-z[nm]	AverageHeight[nm]
1	0.15	66	23	9.3	66	25	10.83	66.91			26.01	9.17	9.45
2	0.3	65	24	10.16	66	24	10.38	66.87	0.04	0.06	25.06	8.72	9.09
3	0.45	66	24	10.35	67	24	10.45	67.81	-0.94	-1.41	25.06	7.96	8.68
4	0.6	66	24	10.31	65	26	10.35	66.09	1.72	2.58	26.89	9.64	9.25
5	0.75	66	25	9.93	64	26	10.86	65.06	1.03	1.545	26.84	8.94	9.13
6	0.9	66	24	10.06	66	25	10.54	66.98	-1.92	-2.88	26.01	9.71	9.52
7	1.05	66	24	10.49	67	25	10.88	67.91	-0.93	-1.395	26.05	9.6	9.73
8	1.2	66	25	9.89	67	25	10.24	67.89	0.02	0.03	26.04	8.71	9.09
9	1.35	66	25	10.42	67	24	10.99	67.85	0.04	0.06	25.02	8.69	9.27
10	1.5	67	24	9.87	67	25	10.48	67.95	-0.1	-0.15	26.06	9.9	9.59
11	1.65	67	24	10.39	67	25	10.48	67.91	0.04	0.06	26.05	9.65	9.64
12	1.8	67	25	10.79	67	25	10.79	67.94	-0.03	-0.045	26.01	10.02	9.81
13	1.95	67	25	10.8	68	27	10.84	69	-1.06	-1.59	28.02	10.58	9.94
14	2.1	67	25	10.77	68	26	11.6	68.94	0.06	0.09	26.99	10.13	10.03
15	2.25	67	24	9.95	67	26	10.78	68.07	0.87	1.305	26.91	10.21	9.84
16	2.4	67	25	8.67	65	25	9.95	65.98	2.09	3.135	25.95	9.38	9.04
17	2.55	68	24	8.66	66	26	10.26	67.08	-1.1	-1.65	26.86	9.18	8.96
18	2.7	69	25	9.74	70	26	10.7	70.91	-3.83	-5.745	27.06	9.43	9.42
19	2.85	68	25	9.51	70	26	10.68	70.91	0	0	27.09	9.92	9.74
20	3	68	25	9.49	67	27	10.42	68.1	2.81	4.215	27.83	9.08	8.86
21	3.15	68	24	9.86	67	26	10.41	68.02	0.08	0.12	26.98	9.9	9.78
22	3.3	67	25	10.88	66	27	11.04	66.93	1.09	1.635	28.07	11.3	11.38
23	3.45	68	25	11.07	69	26	11.26	69.89	-2.96	-4.44	27.04	9.92	10.39
24	3.6	68	25	10.4	69	27	11.33	69.89	0	0	28.06	10.43	10.82
25	3.75	68	24	10.03	69	26	11.08	69.89	0	0	27.09	10.64	10.47
26	3.9	68	25	10.79	66	27	12.07	66.97	2.92	4.38	28.09	12.84	12.5
27	4.05	68	25	10.81	67	27	12.31	67.93	-0.96	-1.44	28.05	12.31	12.13
28	4.2	68	25	10.61	68	27	11.76	68.94	-1.01	-1.515	28.02	10.74	11.16
29	4.35	68	25	10.6	69	27	11.4	69.92	-0.98	-1.47	28.04	10.51	10.5
30	4.5	68	25	10.62	70	26	10.97	70.92	-1	-1.5	27.07	10.84	10.19
31	4.65	68	25	10.38	70	25	11.46	70.84	0.08	0.12	26.06	9.61	9.88
32	4.8	69	23	10.17	70	25	11.16	70.9	-0.06	-0.09	26.04	10.08	10.31
33	4.95	69	23	10.01	70	25	11.13	70.86	0.04	0.06	26.06	9.09	9.89
34	5.1	69	23	9.99	69	25	10.82	69.9	0.96	1.44	26.12	10.69	10.58
35	5.25	68	24	10.51	66	26	10.97	66.95	2.95	4.425	27.1	10.9	11.13
36	5.4	56	24	9.34	56	26	9.86	56.98	9.97	14.955	27.11	10.24	10	manual change of the stage
37	5.55	56	24	8.59	55	26	9.33	55.89	1.09	1.635	27.14	9.27	9.04	reflected in the COM drop in the graph
38	5.7	54	23	8.56	52	24	9.23	53.07	2.82	4.23	24.86	8.53	8.21
39	5.85	54	23	7.89	55	25	9.39	56	-2.93	-4.395	25.98	8.95	8.26
40	6	54	23	8.1	56	24	9.47	56.84	-0.84	-1.26	25.07	7.3	7.92
41	6.15	54	23	8.56	52	25	9.59	53.09	3.75	5.625	25.83	8.57	8.45
42	6.3	54	23	8.47	55	24	9.18	55.85	-2.76	-4.14	25.05	7.45	7.97
43	6.45	54	23	8.28	55	25	9.34	55.92	-0.07	-0.105	26.05	8.57	8.25
44	6.6	54	23	7.81	55	24	8.95	55.87	0.05	0.075	25.09	7.87	7.8
45	6.75	54	23	8.77	53	25	9.51	54.02	1.85	2.775	25.95	9.26	8.87
46	6.9	54	23	8.69	54	25	9.58	55.01	-0.99	-1.485	25.97	9.14	8.82
47	7.05	54	23	8.69	54	24	9.55	54.94	0.07	0.105	25.03	8.98	8.53
48	7.2	55	23	7.51	55	25	9.75	55.87	-0.93	-1.395	26.04	7.77	8.37
49	7.35	55	23	8.09	54	25	9.46	54.96	0.91	1.365	25.95	8	8.12
50	7.5	54	24	9.44	54	25	9.86	54.97	-0.01	-0.015	26	8.65	8.68
51	7.65	54	24	8.72	54	26	9.23	54.98	-0.01	-0.015	27	8.85	8.14
52	7.8	54	24	9.17	55	26	9.52	55.94	-0.96	-1.44	27.05	9.27	8.36
53	7.95	54	24	9.56	54	25	9.78	54.96	0.98	1.47	26	8.76	8.49
54	8.1	54	24	8.94	54	26	9.14	55.01	-0.05	-0.075	27.07	9.71	8.35
55	8.25	54	23	8.86	54	25	9.44	54.93	0.08	0.12	26.01	8.36	8.26
56	8.4	54	23	9.03	54	25	9.42	54.97	-0.04	-0.06	26.03	9.74	8.66
57	8.55	54	23	8.75	53	24	9.2	53.96	1.01	1.515	25	7.8	8.14
58	8.7	54	23	9.16	54	24	9.58	54.88	-0.92	-1.38	25.04	8.11	8.55
59	8.85	54	23	9.1	53	24	9.87	53.93	0.95	1.425	25	8.34	8.72
60	9	54	23	8.91	54	24	9.45	54.82	-0.89	-1.335	25	7.03	8.02
61	9.15	54	23	8.83	53	25	9.57	54.03	0.79	1.185	25.97	9.76	8.65
62	9.3	54	23	8.04	53	25	9.86	53.96	0.07	0.105	26.02	9.61	8.72
63	9.6	54	22	7.69	53	24	9.64	53.91	0.05	0.075	25.01	8.3	8.51
64	9.75	53	22	8.72	54	23	9.74	54.77	-0.86	-1.29	24.03	6.61	7.75
65	9.9	53	22	8.72	53	24	9.55	53.94	0.83	1.245	25.02	8.91	8.64
66	10.05	53	22	8.27	53	24	9.23	53.98	-0.04	-0.06	25.06	9.68	8.72
67	10.2	53	23	9.61	53	24	9.83	53.91	0.07	0.105	24.98	8.24	8.57
68	10.35	53	23	9.55	54	25	10.22	54.96	-1.05	-1.575	26.03	9.58	9.06
69	10.5	53	23	9.97	52	24	9.97	53.06	1.9	2.85	24.97	9.91	9.05
70	10.65	53	23	9.16	53	24	9.26	53.96	-0.9	-1.35	25.03	9.07	8.45
71	10.8	53	23	9.84	53	24	10.38	53.98	-0.02	-0.03	25	9.17	8.97
72	10.95	53	23	9.88	53	23	9.88	53.86	0.12	0.18	24.06	8.16	8.38
73	11.1	53	23	9.26	52	24	9.65	52.96	0.9	1.35	25.01	9.2	8.69
74	11.25	53	23	8.56	51	24	9.04	51.99	0.97	1.455	24.92	8.34	7.94
75	11.4	53	23	9.48	53	23	9.48	53.82	-1.83	-2.745	24.06	7.32	7.89
76	11.55	52	23	8.95	53	25	9.88	53.95	-0.13	-0.195	26	8.6	8.45
77	11.7	52	23	9.45	53	24	10.03	53.89	0.06	0.09	25.01	8.18	8.57
78	11.85	52	23	9.11	53	25	10.11	54.01	-0.12	-0.18	25.94	9.21	8.48
79	12	52	23	9.42	50	24	9.78	51.02	2.99	4.485	24.89	9.33	9.13
80	12.15	53	23	8.35	53	24	9.21	53.93	-2.91	-4.365	25.06	8	8.19
81	12.3	54	23	8.74	53	25	9.48	54.03	-0.1	-0.15	25.98	9.99	8.83
82	12.45	53	23	8.79	51	25	9.63	52.01	2.02	3.03	25.91	8.54	8.88
83	12.75	56	25	9.46	56	27	10.23	56.99	-4.98	-7.47	28.09	11.18	9.4
84	12.9	56	25	8.72	56	27	10.06	56.95	0.04	0.06	28.1	10.32	9.19
85	13.05	56	24	8.63	54	26	9.53	55.05	1.9	2.85	26.94	9.02	8.48
86	13.2	56	24	8.85	56	26	10.71	56.95	-1.9	-2.85	27.09	10.13	9.59
87	13.35	56	25	9.02	55	26	9.53	56	0.95	1.425	27.01	9.47	8.68
88	13.5	56	23	8.09	55	25	9.46	55.94	0.06	0.09	26.03	9.08	8.61
89	13.65	56	24	9.46	55	24	9.94	55.91	0.03	0.045	25.04	8.6	8.65
90	13.8	56	24	8.27	56	26	9.81	56.93	-1.02	-1.53	27.08	9.1	8.74
91	13.95	56	25	9.01	55	26	9.46	56	0.93	1.395	26.99	9.02	8.48
92	14.1	56	25	9.14	55	27	10	56.06	-0.06	-0.09	27.93	9.49	8.64
93	14.25	57	24	8.08	56	26	9.77	57.01	-0.95	-1.425	27.07	10.8	8.99
94	14.4	56	24	9.17	56	25	9.2	56.9	0.11	0.165	26.1	8.44	8.47
95	14.55	56	24	9.26	54	26	10.23	55.12	1.78	2.67	26.9	9.4	8.83
96	14.7	56	24	9.33	56	24	9.33	56.82	-1.7	-2.55	25.03	7.48	7.96
97	14.85	56	24	7.58	54	25	9.53	55	1.82	2.73	25.89	8.06	7.84
98	15	55	24	8.98	54	25	10.51	54.98	0.02	0.03	25.99	9.81	8.81
99	15.15	55	23	8.5	54	25	9.5	54.95	0.03	0.045	26.01	9.31	8.27
100	15.3	54	23	9.61	54	23	9.61	54.85	0.1	0.15	24.04	7.45	8.13
101	15.45	54	22	8.3	53	23	8.82	53.93	0.92	1.38	24.01	8.18	7.91
102	15.6	54	21	7.42	54	23	9.08	54.89	-0.96	-1.44	24.1	8.76	8.4
103	15.75	54	21	8.25	52	23	9.15	53.02	1.87	2.805	23.97	8.83	8.55
104	15.9	54	22	7.54	54	24	9.33	54.92	-1.9	-2.85	25.05	8.44	8.26
105	16.05	54	22	7.57	55	24	8.82	55.8	-0.88	-1.32	25.12	7.29	7.66
106	16.2	55	22	7.91	53	24	8.94	54.04	1.76	2.64	24.97	8.88	8.13
107	16.35	55	22	7.99	55	24	9.14	55.94	-1.9	-2.85	25.16	9.78	8.37
108	16.5	56	23	8.5	55	24	8.76	55.96	-0.02	-0.03	25.03	8	8.12
109	16.65	55	22	9.2	54	23	9.72	54.93	1.03	1.545	23.98	8.25	8.62
110	16.8	54	22	9.05	52	23	10.05	53.03	1.9	2.85	23.91	9.22	8.95
111	16.95	54	22	9.07	54	24	10.03	54.98	-1.95	-2.925	24.97	9.59	8.99
112	17.1	54	22	8.42	54	24	9	54.95	0.03	0.045	24.99	8.1	8.04
113	17.25	54	22	8.47	54	23	9.46	54.89	0.06	0.09	24.02	7.87	8.22
114	17.4	54	22	8.5	54	23	9.17	54.93	-0.04	-0.06	24.04	8.6	8.28
115	17.55	54	22	8.64	55	24	9.57	55.93	-1	-1.5	25.05	8.86	8.4
116	17.7	54	22	9.56	54	23	10.1	54.92	1.01	1.515	24.01	8.7	8.81
117	17.85	55	22	8.54	54	23	8.99	54.87	0.05	0.075	23.99	7.21	7.89
