# Supplementary material for: Multistep orthophosphate release tunes actomyosin energy transduction
Source: Nat Commun. 2022 Aug 5;13:4575. doi: 10.1038/s41467-022-32110-9 (PMC9356070; doi:10.1038/s41467-022-32110-9)
Supplement: Supplementary file 22 — Source data [file 41467_2022_32110_MOESM22_ESM.zip › Moretto et al Fig. 2.xlsx]

## Sheet: Fig. 2b
[Pi]added (mM)	Nspots, hot10 (Normalized), series 1		Nspots, hot10 (Normalized), series 2
	Value	SD	Value	SD
0.06	1	0.140028	1	0.099981
0.2	0.529412	0.101885
0.3	0.758621	0.125551	0.692308	0.083189
0.7	0.54902	0.103755
1.3	0.313725	0.078431	0.307692	0.055459
2.7	0.27451	0.073366
5.4	0.470588	0.096058	0.730769	0.085469
10.8	0.196078	0.062005
21.5	0.156863	0.055459	0.0384615	0.019608
43	0.019608	0.019608	0.0384615	0.019608

## Sheet: Fig. 2c
Time (s)	0 mM	0.2 mM	0.3 mM	0.7 mM	1.3 mM	2.7 mM	5.4 mM	10.8 mM	21.5 mM	43 mM	43 mM, BSA
0	754	410	572	423	199	203	355	116	99	16	38
0.052	754	410	572	423	199	203	355	116	99	16	38
0.104	736	401	561	416	192	202	343	108	92	15	38
0.156	700	374	533	391	180	198	324	96	81	9	36
0.208	648	331	479	347	149	186	287	83	62	8	22
0.26	610	305	448	321	131	178	261	71	51	5	19
0.312	596	292	441	312	122	172	250	68	49	5	17
0.364	560	273	416	294	109	162	224	62	44	3	9
0.416	541	260	395	274	101	156	208	60	41	3	5
0.468	528	253	389	266	97	150	199	57	40	2	5
0.52	511	241	380	260	93	146	190	50	39	2	4
0.572	511	236	378	258	92	145	189	50	39	2	4
0.624	502	227	369	249	87	143	183	47	38	2	3
0.676	492	225	363	246	84	138	178	47	36	2	3
0.728	484	222	358	243	81	135	176	45	33	2	3
0.78	476	216	357	235	80	132	173	42	33	2	2
0.832	458	208	354	226	77	128	170	42	32	2	2
0.884	454	207	352	224	76	128	168	41	32	2	1
0.936	445	203	348	218	74	127	162	41	32	2	1
0.988	439	200	339	214	71	125	157	41	30	2	1
1.04	434	197	334	213	70	122	152	41	30	2	1
1.092	426	190	328	209	67	115	149	40	30	2	1
1.144	424	188	326	208	67	115	147	40	29	2	1
1.196	417	184	323	202	67	113	143	39	29	2	1
1.248	412	178	318	202	65	110	141	38	28	1	1
1.3	408	176	312	197	64	109	138	38	28	1	1
1.352	403	174	305	193	64	107	135	38	28	1	1
1.404	400	170	301	190	62	103	132	37	28	1	1
1.456	399	169	300	189	62	103	130	37	28	1	1
1.508	395	166	295	185	61	101	129	36	28	1	1
1.56	392	164	290	182	59	101	127	35	28	1	1
1.612	386	163	287	179	58	98	127	34	28	1	1
1.664	382	159	281	178	58	97	122	33	27	1	1
1.716	382	157	279	178	58	96	120	33	27	1	1
1.768	380	151	277	177	57	94	117	33	27	1	1
1.82	373	150	271	174	57	94	116	33	26	1	1
1.872	365	149	269	173	57	92	116	33	26	1	1
1.924	362	147	265	171	55	88	113	33	26	1	1
1.976	358	145	262	169	53	86	112	33	26	1	1
2.028	357	145	260	168	53	85	112	33	25	1	1
2.08	352	143	255	166	51	82	110	33	25	1	1
2.132	351	141	253	163	50	81	108	32	25	1	1
2.184	347	139	249	156	50	81	107	32	25	1	1
2.236	343	132	248	155	50	80	107	32	25	1	1
2.288	339	131	247	155	50	79	107	30	24	1	1
2.34	337	125	242	155	49	77	105	30	24	1	1
2.392	336	125	237	152	49	75	101	29	24	1	1
2.444	333	123	235	149	48	74	100	28	24	1	1
2.496	330	121	233	145	47	73	98	27	22	1	1
2.548	329	121	232	145	47	72	96	27	22	1	1
2.6	327	121	232	143	46	72	96	25	21	1	1
2.652	323	121	229	142	46	72	96	25	21	1	1
2.704	319	120	227	141	46	71	96	25	20	1	1
2.756	316	120	226	140	44	70	91	25	20	1	1
2.808	311	119	224	138	43	68	90	25	20	1	1
2.86	309	119	222	135	43	68	90	25	19	1	1
2.912	307	118	221	133	43	67	90	25	18	1	1
2.964	301	117	219	132	43	67	89	25	18	1	1
3.016	295	116	218	130	43	66	88	25	18	1	1
3.068	294	115	212	129	42	65	88	25	18	1	1
3.12	293	114	211	129	38	64	88	25	17	1	1
3.172	290	113	209	127	37	62	82	25	16	1	1
3.224	289	112	209	123	37	61	78	25	16	1	1
3.276	289	112	209	122	36	60	76	25	16	1	1
3.328	284	112	208	120	35	58	74	25	16	1	1
3.38	283	112	205	117	35	57	74	25	16	1	1
3.432	282	112	205	117	35	57	74	25	16	1	1
3.484	279	111	204	117	34	56	73	25	16	1	1
3.536	275	111	204	117	33	56	72	25	16	1	1
3.588	269	108	203	116	33	54	70	25	16	1	1
3.64	268	105	202	116	33	52	69	24	16	1	1
3.692	268	105	202	116	33	51	69	24	16	1	1
3.744	262	104	201	116	33	50	68	24	16	1	1
3.796	261	104	201	115	33	50	67	23	16	1	1
3.848	261	100	200	114	33	50	66	23	16	1	1
3.9	258	97	199	114	33	49	65	23	16	1	1
3.952	255	96	198	112	32	48	65	23	16	1	1
4.004	255	96	198	112	32	48	64	22	16	1	1
4.056	252	94	197	112	31	48	63	22	16		1
4.108	250	93	195	111	31	47	62	22	16		1
4.16	248	90	192	109	31	47	61	22	16		1
4.212	248	90	190	108	29	47	60	22	16		1
4.264	247	89	189	108	29	47	60	22	16		1
4.316	245	89	188	107	29	46	60	22	16		1
4.368	245	89	188	104	29	45	59	22	16		1
4.42	245	89	188	103	28	45	59	22	16		1
4.472	245	89	188	103	27	45	59	22	16		1
4.524	245	89	187	103	27	45	59	22	16		1
4.576	242	89	185	103	27	44	56	22	16		1
4.628	240	88	184	103	27	44	56	22	16		1
4.68	239	87	184	103	26	44	56	22	16		1
4.732	235	86	181	103	25	44	55	22	15		1
4.784	234	86	180	103	24	43	54	22	14		1
4.836	233	86	178	103	24	43	54	22	14		1
4.888	232	85	177	102	24	43	53	22	14		1
4.94	231	85	175	102	24	43	53	22	14		1
4.992	229	84	174	101	24	43	53	21	14		1
5.044	223	84	173	101	24	42	51	20	14		1
5.096	223	84	173	101	24	42	51	20	14		1
5.148	219	83	171	101	24	42	51	20	14		1
5.2	219	83	170	101	24	41	51	20	14		1
5.252	217	82	169	101	24	39	51	20	14		1
5.304	214	81	166	101	24	39	50	20	14		1
5.356	214	81	165	101	24	38	50	20	14		1
5.408	214	81	165	101	24	38	50	20	14		1
5.46	213	80	162	100	24	38	50	20	14		1
5.512	211	79	161	100	24	37	50	19	14		1
5.564	211	79	161	100	24	37	49	19	14		1
5.616	211	79	161	100	24	36	49	19	14		1
5.668	211	78	161	100	24	36	49	19	14		1
5.72	210	78	159	100	24	36	49	19	14		1
5.772	210	77	158	99	24	36	48	19	14		1
5.824	208	74	158	98	24	33	48	19	14		1
5.876	207	74	157	97	24	33	48	19	13		1
5.928	206	73	156	97	24	32	47	19	13		1
5.98	204	73	156	97	24	32	47	19	13		1
6.032	203	72	156	96	24	32	47	19	13		1
6.084	203	70	155	96	24	32	46	19	13		1
6.136	202	69	154	96	24	32	46	19	13		1
6.188	201	69	152	96	24	32	46	18	13		1
6.24	201	69	150	96	24	32	46	18	13		1
6.292	201	69	150	96	23	32	46	18	13		1
6.344	200	69	149	95	23	30	45	18	12		1
6.396	199	69	149	95	22	30	45	18	12		1
6.448	198	68	144	95	22	30	45	18	12		1
6.5	197	66	144	92	22	30	44	18	12		1
6.552	196	66	144	92	22	30	43	18	12		1
6.604	195	66	144	91	22	30	43	18	11		1
6.656	193	66	144	91	21	30	43	18	11		1
6.708	192	66	144	89	20	30	43	16	11		1
6.76	191	63	144	89	20	30	43	16	11		1
6.812	191	63	144	88	20	30	43	16	10		1
6.864	191	62	144	88	20	29	42	16	10		1
6.916	191	61	142	88	20	28	42	16	10		1
6.968	189	61	141	88	20	28	42	16	10		1
7.02	189	61	139	88	20	27	42	16	10		1
7.072	189	61	139	88	20	27	42	15	10		1
7.124	188	59	139	88	20	27	41	15	10		1
7.176	187	59	139	88	20	27	41	14	10		1
7.228	186	58	137	88	20	27	41	14	10		1
7.28	184	58	136	88	20	27	41	14	10		1
7.332	183	56	135	88	20	26	40	14	10		1
7.384	183	56	135	88	19	26	40	14	10		1
7.436	183	54	133	87	19	26	40	14	10		1
7.488	183	54	131	87	19	26	40	14	10		1
7.54	182	54	130	87	19	26	40	14	10		1
7.592	182	53	129	87	19	26	40	14	8		1
7.644	182	53	129	86	19	25	40	14	8		1
7.696	181	53	129	86	19	25	40	14	8		1
7.748	181	53	128	86	19	25	40	14	8		1
7.8	178	52	126	86	19	25	40	14	8		1
7.852	177	52	125	86	19	25	40	14	8		1
7.904	176	52	123	86	19	25	40	13	8		1
7.956	176	52	123	86	19	25	40	13	8		1
8.008	175	52	123	86	19	25	39	13	8		1
8.06	175	52	123	86	19	24	39	13	8		1
8.112	174	52	123	85	19	24	39	13	8		1
8.164	173	52	123	85	19	24	39	13	8		1
8.216	172	52	123	84	18	24	39	13	8		1
8.268	172	50	123	84	18	24	39	13	8		1
8.32	172	50	122	84	18	24	39	13	8		1
8.372	171	50	122	83	18	24	38	13	8		1
8.424	169	50	122	83	18	23	38	12	8		1
8.476	167	49	122	82	18	23	38	12	8		1
8.528	166	49	122	82	18	23	38	12	8		1
8.58	166	47	122	81	18	23	38	12	8		1
8.632	166	47	121	81	18	23	38	12	8		1
8.684	162	47	120	80	18	22	36	12	8		1
8.736	162	47	119	79	18	22	36	12	8		1
8.788	162	47	118	79	18	22	36	12	8		1
8.84	161	46	118	79	18	22	35	12	8		1
8.892	160	46	118	79	18	22	35	12	8		1
8.944	159	46	117	79	18	21	35	12	8		1
8.996	159	46	115	79	18	21	35	12	8		1
9.048	157	46	115	79	18	21	34	12	8		1
9.1	156	46	115	79	18	21	34	12	8		1
9.152	156	46	114	79	18	21	34	12	8		1
9.204	154	45	114	79	18	21	34	12	8		1
9.256	153	45	113	79	18	21	34	12	8		1
9.308	152	45	113	79	18	21	34	12	8		1
9.36	152	44	113	79	18	21	34	12	8		1
9.412	151	44	113	79	18	21	34	12	8		1
9.464	149	44	111	79	18	21	34	12	8		1
9.516	149	44	111	79	18	21	34	12	8		1
9.568	149	44	110	79	17	21	34	12	8		1
9.62	147	44	110	79	17	19	34	12	8		1
9.672	146	44	110	79	17	19	34	12	8		1
9.724	145	44	109	79	17	18	34	12	7		1
9.776	145	43	108	79	16	18	34	12	7		1
9.828	144	42	108	78	16	18	34	12	7		1
9.88	144	42	107	77	16	18	33	12	6		1
9.932	144	42	106	77	16	17	33	12	6		1
9.984	144	41	106	77	15	17	33	12	6		1
10.036	144	41	105	77	15	16	33	12	6		1
10.088	143	41	105	77	15	16	33	12	6		1
10.14	143	41	105	76	15	16	33	12	6		1
10.192	143	41	105	76	15	16	33	12	6		1
10.244	143	41	104	76	15	16	32	12	6		1
10.296	141	41	104	76	15	16	32	12	6		1
10.348	140	41	104	76	15	16	32	12	6		1
10.4	138	40	103	76	15	16	32	12	6		1
10.452	138	39	103	76	15	16	32	12	6		1
10.504	138	39	103	76	15	16	31	12	6		1
10.556	138	39	103	76	15	16	31	12	6		1
10.608	137	39	103	76	15	16	31	12	6		1
10.66	136	39	102	74	15	15	31	12	6		1
10.712	135	38	102	73	15	15	31	12	6		1
10.764	135	38	100	73	15	15	31	12	6		1
10.816	135	38	99	73	15	15	31	12	6		1
10.868	134	38	98	73	15	15	30	12	6		1
10.92	134	38	98	73	15	14	30	12	6		1
10.972	133	38	98	72	15	14	30	11	6		1
11.024	133	38	98	72	15	14	30	11	6		1
11.076	131	38	96	70	15	14	30	11	6		1
11.128	130	38	95	70	15	14	30	11	6		1
11.18	130	37	95	70	15	14	30	11	6		1
11.232	128	37	94	69	15	14	30	11	6		1
11.284	128	37	94	69	15	14	30	11	6		1
11.336	128	37	94	69	15	14	29	11	6		1
11.388	128	36	94	68	15	14	29	11	6
11.44	128	36	92	68	15	14	29	11	6
11.492	128	36	92	68	15	14	29	11	6
11.544	127	35	92	68	13	13	29	11	6
11.596	127	35	92	68	13	13	29	11	6
11.648	127	35	92	68	12	13	29	11	6
11.7	127	34	91	68	12	13	29	11	6
11.752	127	34	91	68	12	13	29	11	5
11.804	126	34	91	68	12	13	29	11	4
11.856	125	33	91	67	11	13	29	11	4
11.908	125	33	91	67	11	13	29	11	4
11.96	124	33	91	66	10	12	29	11	4
12.012	124	31	90	66	10	12	29	11	4
12.064	124	31	90	66	10	12	29	11	4
12.116	123	31	90	66	10	12	29	10	4
12.168	123	31	90	66	10	12	29	10	4
12.22	123	31	90	66	9	12	29	10	4
12.272	123	31	90	65	9	12	29	10	4
12.324	123	31	90	65	9	12	29	10	4
12.376	122	31	89	65	9	12	29	10	4
12.428	122	30	89	65	8	12	29	10	4
12.48	121	30	89	65	8	12	28	10	4
12.532	121	30	89	65	8	12	28	10	4
12.584	121	30	88	65	8	12	28	10	4
12.636	121	30	87	65	8	12	28	10	4
12.688	121	30	87	65	8	12	28	10	4
12.74	121	30	87	65	8	12	28	10	4
12.792	121	30	87	65	8	12	28	10	4
12.844	120	30	87	64	8	12	28	10	4
12.896	120	30	87	64	8	12	28	10	4
12.948	119	29	87	64	8	12	27	10	4
13	119	28	87	64	8	12	27	10	4
13.052	119	28	86	63	8	12	27	10	4
13.104	118	27	86	63	8	12	27	10	4
13.156	117	27	86	62	8	12	27	10	4
13.208	117	27	85	62	8	12	27	10	4
13.26	117	27	85	61	8	11	27	10	4
13.312	117	27	85	61	8	11	27	10	4
13.364	117	27	85	61	8	11	27	10	4
13.416	117	27	85	61	8	11	27	10	4
13.468	117	27	85	60	8	11	27	10	4
13.52	117	27	85	60	8	11	26	10	4
13.572	116	27	85	60	8	11	26	10	4
13.624	115	27	84	60	8	11	26	10	4
13.676	115	27	84	60	8	11	26	10	4
13.728	115	27	84	59	8	11	26	10	3
13.78	114	27	84	58	8	11	26	10	3
13.832	114	26	84	58	8	11	26	10	2
13.884	114	26	84	58	8	11	26	10	2
13.936	112	26	83	58	8	11	26	10	2
13.988	112	26	82	58	8	11	26	10	2
14.04	112	26	81	58	8	11	26	10	2
14.092	112	26	80	57	8	11	26	10	2
14.144	112	25	80	57	8	11	26	10	2
14.196	112	25	80	57	8	11	26	10	2
14.248	112	25	79	57	8	10	26	9	2
14.3	112	25	79	57	8	10	26	9	2
14.352	112	25	79	57	8	10	26	9	2
14.404	112	25	79	57	8	10	26	9	2
14.456	112	25	79	57	8	10	26	9	2
14.508	112	25	79	56	8	10	26	9	2
14.56	112	25	79	56	8	9	26	9	2
14.612	112	25	79	56	8	9	26	9	2
14.664	112	25	77	56	8	9	26	9	2
14.716	111	25	77	56	8	9	26	9	2
14.768	111	25	75	56	7	9	26	9	2
14.82	111	25	75	55	7	9	26	9	2
14.872	110	25	75	55	7	9	26	9	2
14.924	110	25	74	55	7	9	26	9	2
14.976	109	25	74	55	7	9	26	9	2
15.028	109	24	74	55	7	9	26	9	2
15.08	108	24	74	55	7	9	26	9	2
15.132	108	24	74	55	7	9	26	9	2
15.184	108	24	73	55	7	9	26	9	2
15.236	108	24	73	54	6	9	26	9	2
15.288	108	24	73	54	6	9	26	9	2
15.34	108	24	73	54	6	9	26	9	2
15.392	108	24	73	54	6	9	26	9	2
15.444	108	24	73	54	6	9	26	9	2
15.496	107	23	73	53	6	9	26	9	2
15.548	107	23	73	53	6	9	26	9	2
15.6	104	23	73	53	6	9	26	9	2
15.652	104	23	72	53	6	9	26	9	2
15.704	104	23	72	52	6	9	25	9	2
15.756	103	23	72	52	6	9	24	9	2
15.808	103	23	72	52	6	9	24	9	2
15.86	102	23	72	52	6	9	24	9	2
15.912	102	23	72	52	6	9	24	9	2
15.964	102	23	72	52	6	9	24	9	2
16.016	102	23	72	52	6	8	24	9	2
16.068	102	23	71	52	6	8	24	9	2
16.12	101	23	71	52	6	8	24	9	2
16.172	101	23	71	52	6	8	24	9	2
16.224	101	23	69	52	6	8	24	9	2
16.276	101	23	69	52	6	8	24	9	2
16.328	101	23	69	52	6	8	24	9	2
16.38	101	23	69	52	6	8	24	9	2
16.432	101	23	69	52	6	8	24	9	2
16.484	99	23	69	52	6	7	24	9	2
16.536	99	23	68	52	6	7	24	9	2
16.588	98	23	66	52	6	7	24	9	2
16.64	98	23	66	52	6	7	24	9	2
16.692	98	23	66	51	6	7	24	9	2
16.744	97	23	66	51	6	7	24	9	2
16.796	97	23	66	51	6	7	24	9	2
16.848	97	22	65	51	6	7	24	9	2
16.9	96	22	64	51	6	7	24	9	2
16.952	96	22	64	51	6	7	23	9	2
17.004	96	21	63	51	6	7	23	9	2
17.056	95	21	63	51	6	7	23	9	2
17.108	94	21	63	51	6	7	23	9	2
17.16	94	21	63	51	6	7	23	9	2
17.212	93	21	63	51	6	7	23	9	2
17.264	92	21	63	51	6	7	23	9	2
17.316	92	21	63	50	6	7	23	9	2
17.368	92	21	63	50	6	7	23	9	2
17.42	92	21	62	50	6	7	23	9	2
17.472	92	21	62	49	6	7	23	9	2
17.524	92	21	62	49	6	7	22	9	2
17.576	92	21	62	49	6	7	22	9	2
17.628	91	21	62	49	6	7	22	9	2
17.68	91	21	62	49	6	7	22	9	2
17.732	90	21	62	48	6	7	22	9	2
17.784	90	21	61	47	6	7	22	9	2
17.836	90	21	61	47	6	7	22	9	2
17.888	90	21	61	47	6	7	22	9	2
17.94	90	21	61	47	6	7	22	9	2
17.992	90	21	61	47	6	7	22	9	2
18.044	88	21	61	47	6	6	22	9	2
18.096	88	21	61	47	6	6	22	9	2
18.148	88	21	61	47	6	6	22	9	2
18.2	88	21	61	47	6	6	22	9	2
18.252	88	21	60	47	6	6	22	8	2
18.304	88	20	59	47	5	6	22	8	2
18.356	88	20	59	47	5	6	22	8	2
18.408	88	20	59	47	5	6	22	8	2
18.46	88	20	59	47	5	6	22	8	2
18.512	88	20	59	46	5	6	22	8	2
18.564	87	20	59	46	5	6	20	8	2
18.616	87	20	59	46	5	6	20	8	2
18.668	87	20	58	46	5	6	20	8	2
18.72	85	20	58	46	5	6	20	8	2
18.772	85	20	58	46	5	6	20	8	2
18.824	85	20	58	46	5	6	20	8	2
18.876	85	20	58	46	5	6	20	8	2
18.928	85	20	57	46	5	6	20	8	2
18.98	85	20	56	46	5	6	20	8	2
19.032	83	20	56	46	5	6	20	8	2
19.084	82	20	56	46	5	6	20	8	2
19.136	81	20	56	46	5	6	20	8	2
19.188	81	20	56	46	5	6	20	8	2
19.24	81	20	56	46	5	6	20	8	2
19.292	81	20	56	46	5	6	19	8	2
19.344	81	20	56	46	5	6	19	8	2
19.396	81	19	56	46	5	6	19	8	2
19.448	80	19	56	45	5	6	19	8	1
19.5	80	19	55	45	5	6	19	8	1
19.552	80	19	55	45	5	6	19	8	1
19.604	80	19	55	45	5	6	19	8	1
19.656	80	19	55	45	5	6	19	8	1
19.708	80	19	55	45	5	6	19	8	1
19.76	80	19	55	45	5	6	19	8	1
19.812	80	19	55	45	5	6	19	8	1
19.864	80	19	55	45	5	6	19	8	1
19.916	80	19	54	45	5	6	19	8	1
19.968	80	19	54	45	5	6	19	8	1
20.02	80	19	53	45	5	5	19	8	1
20.072	80	19	53	45	5	5	19	8	1
20.124	79	18	53	44	5	5	19	8	1
20.176	79	18	53	44	5	5	19	8	1
20.228	79	18	53	44	5	5	19	8	1
20.28	79	18	52	44	5	5	19	8	1
20.332	79	18	52	44	5	5	19	8	1
20.384	79	18	52	44	5	5	19	8	1
20.436	78	18	52	42	5	5	19	8	1
20.488	78	17	52	42	5	5	19	8	1
20.54	78	17	52	42	5	5	19	8	1
20.592	77	17	52	41	5	5	19	8	1
20.644	77	17	52	40	5	5	19	8	1
20.696	77	17	52	40	5	5	19	8	1
20.748	76	17	52	40	5	5	19	8	1
20.8	75	17	52	40	5	5	19	8	1
20.852	75	17	52	40	5	5	19	8	1
20.904	75	17	52	40	5	5	19	8	1
20.956	75	17	52	40	5	5	19	8	1
21.008	75	17	52	40	5	5	19	8	1
21.06	75	17	52	40	5	5	19	8	1
21.112	75	17	52	40	5	5	18	8	1
21.164	75	17	52	40	5	5	18	8	1
21.216	75	17	52	40	5	5	18	8	1
21.268	74	17	50	40	5	5	18	8	1
21.32	74	17	50	38	4	5	18	8	1
21.372	74	17	50	38	4	5	18	8	1
21.424	74	17	50	38	4	5	18	8	1
21.476	74	17	50	38	4	5	17	7	1
21.528	74	17	50	38	4	5	17	7	1
21.58	73	17	48	36	4	4	17	7	1
21.632	72	17	48	36	4	4	17	7	1
21.684	72	17	48	36	4	4	17	7	1
21.736	72	17	48	36	4	4	17	7	1
21.788	72	17	48	36	4	4	17	7	1
21.84	72	17	48	35	4	4	17	7	1
21.892	72	17	48	34	4	4	17	7	1
21.944	72	17	48	34	4	4	17	7	1
21.996	72	17	48	33	4	4	17	7	1
22.048	72	17	48	33	4	4	17	7	1
22.1	72	17	48	32	4	4	17	7	1
22.152	72	17	47	32	4	4	17	7	1
22.204	71	17	47	32	4	4	17	7	1
22.256	71	17	47	32	4	4	17	7	1
22.308	70	17	47	31	4	4	17	7	1
22.36	70	17	47	31	4	4	17	7	1
22.412	70	17	47	31	4	4	17	7	1
22.464	70	17	47	31	4	4	17	7	1
22.516	70	17	46	31	4	4	16	7	1
22.568	70	16	46	31	4	4	16	7	1
22.62	70	16	46	31	4	4	16	7	1
22.672	70	16	46	31	4	4	16	7	1
22.724	70	16	45	31	4	4	16	7	1
22.776	70	16	45	31	4	4	16	7	1
22.828	69	16	45	31	4	4	16	7	1
22.88	69	16	45	30	4	4	16	7	1
22.932	69	16	45	30	4	4	16	7	1
22.984	69	16	45	30	4	4	16	7	1
23.036	69	16	45	30	4	4	16	7	1
23.088	69	16	44	30	4	4	16	7	1
23.14	69	16	44	30	4	4	16	7	1
23.192	69	16	44	30	4	4	16	7	1
23.244	69	16	44	30	4	4	16	7	1
23.296	69	16	43	30	4	4	16	7	1
23.348	68	16	43	30	4	4	16	7	1
23.4	66	16	43	30	4	4	16	7	1
23.452	66	16	43	30	4	4	15	7	1
23.504	66	16	42	30	4	4	15	7	1
23.556	66	16	42	30	4	4	15	7	1
23.608	66	16	42	30	4	3	15	7	1
23.66	64	16	42	30	4	3	15	7	1
23.712	63	16	42	30	4	3	15	7	1
23.764	63	16	42	30	4	3	15	7	1
23.816	63	16	42	30	4	3	15	7	1
23.868	63	16	42	29	4	3	15	7	1
23.92	63	16	42	29	4	3	15	7	1
23.972	63	16	42	29	4	3	15	7	1
24.024	63	16	42	29	4	3	15	7	1
24.076	62	16	42	29	4	3	15	7	1
24.128	61	16	42	29	4	3	15	7	1
24.18	61	16	42	29	4	3	15	7	1
24.232	61	16	42	29	4	3	15	7	1
24.284	61	16	42	29	4	3	15	6	1
24.336	61	16	42	28	4	3	15	6	1
24.388	61	16	42	28	4	3	14	6	1
24.44	60	16	42	28	4	3	14	6	1
24.492	60	16	42	28	4	3	14	6	1
24.544	60	16	42	28	4	3	14	6	1
24.596	60	16	42	28	4	3	14	6	1
24.648	59	16	42	27	4	3	14	6	1
24.7	59	16	42	27	4	3	14	6	1
24.752	59	16	42	27	4	3	14	6	1
24.804	59	16	42	27	4	3	14	6	1
24.856	58	16	42	27	4	3	14	6	1
24.908	58	16	42	27	4	3	14	6	1
24.96	58	16	42	27	4	3	14	6	1
25.012	55	16	42	27	4	3	14	6	1
25.064	55	16	42	27	4	3	14	6	1
25.116	55	16	42	27	4	3	14	6	1
25.168	55	16	42	27	4	3	14	6	1
25.22	55	16	42	27	4	3	14	6	1
25.272	55	16	41	26	4	3	14	6	1
25.324	55	16	41	26	4	3	14	6	1
25.376	54	15	41	26	4	3	14	6	1
25.428	54	15	41	26	4	3	14	6	1
25.48	54	15	41	26	4	3	14	6	1
25.532	54	15	41	26	4	3	14	6	1
25.584	54	15	41	26	4	3	14	6	1
25.636	53	15	41	26	4	3	14	6	1
25.688	53	14	41	26	4	3	14	6	1
25.74	52	14	41	26	4	3	14	6	1
25.792	52	14	41	26	4	3	14	6	1
25.844	52	14	39	26	4	3	14	6	1
25.896	52	14	39	25	4	3	14	6	1
25.948	52	14	39	25	4	3	14	6	1
26	52	13	39	25	4	3	14	6	1
26.052	52	13	39	25	4	3	14	6	1
26.104	52	13	38	25	4	3	14	6	1
26.156	52	13	38	25	4	3	14	6	1
26.208	52	13	38	25	4	3	14	6	1
26.26	52	13	38	25	4	3	14	6	1
26.312	52	13	38	25	4	3	14	6	1
26.364	52	13	38	25	4	3	14	5	1
26.416	52	13	38	24	4	3	13	5	1
26.468	52	13	38	24	4	3	13	5	1
26.52	52	13	38	24	4	3	13	5	1
26.572	52	13	38	24	4	3	13	5	1
26.624	52	13	38	24	4	3	13	5	1
26.676	52	13	38	24	4	3	13	5	1
26.728	52	13	38	24	4	3	13	5	1
26.78	52	13	38	24	4	3	13	5	1
26.832	51	13	38	24	4	3	13	5	1
26.884	51	13	37	24	4	3	13	5	1
26.936	51	12	37	24	4	3	13	5	1
26.988	51	12	37	24	4	3	13	5	1
27.04	51	12	37	24	4	3	13	5	1
27.092	51	12	37	24	4	3	13	5	1
27.144	51	12	37	24	4	3	13	5	1
27.196	51	12	37	24	4	2	13	5	1
27.248	51	12	37	24	4	2	13	5	1
27.3	51	12	36	24	4	2	13	5	1
27.352	51	12	36	24	4	2	13	5	1
27.404	51	12	36	24	4	2	13	5	1
27.456	51	12	36	24	4	2	13	5	1
27.508	51	12	36	24	4	2	13	5	1
27.56	51	12	36	24	4	2	13	5	1
27.612	51	12	36	24	3	2	13	5	1
27.664	51	12	35	24	3	2	13	5	1
27.716	51	12	35	24	3	2	13	5	1
27.768	51	12	35	24	3	2	13	5	1
27.82	51	12	35	24	2	2	13	5	1
27.872	51	12	35	24	2	2	13	5	1
27.924	51	12	34	24	2	2	13	5	1
27.976	51	11	34	24	2	2	13	5	1
28.028	51	11	34	24	2	2	13	5	1
28.08	51	11	33	24	2	2	13	5	1
28.132	51	11	33	24	2	2	13	5	1
28.184	51	11	33	24	2	2	12	5	1
28.236	51	11	33	23	2	2	12	5	1
28.288	51	11	33	23	2	2	12	5	1
28.34	51	11	33	23	2	2	12	5	1
28.392	50	11	33	23	2	2	12	5	1
28.444	50	11	33	23	2	2	12	5	1
28.496	50	11	32	23	2	2	12	5	1
28.548	50	11	32	23	2	2	12	5	1
28.6	50	10	31	23	2	2	12	5	1
28.652	49	10	31	23	2	2	12	5	1
28.704	49	10	31	23	2	2	12	5	1
28.756	49	10	31	22	2	2	11	5	1
28.808	49	10	31	22	2	2	11	5	1
28.86	49	10	31	22	2	2	11	5	1
28.912	49	10	29	22	2	2	11	5	1
28.964	49	10	29	22	2	2	11	5	1
29.016	49	10	29	22	2	2	11	5	1
29.068	49	10	29	22	2	2	11	4	1
29.12	48	10	29	22	2	2	11	4	1
29.172	48	10	29	22	2	2	11	4	1
29.224	48	10	28	22	2	2	11	4	1
29.276	48	10	28	21	2	2	11	4	1
29.328	48	10	28	21	2	2	11	4	1
29.38	48	10	28	21	2	2	11	4	1
29.432	48	10	28	21	2	2	11	4	1
29.484	48	10	28	21	2	2	11	4	1
29.536	48	10	28	21	2	2	11	4	1
29.588	48	10	28	20	2	2	11	4	1
29.64	48	10	28	19	2	2	11	4	1
29.692	48	10	28	19	2	2	11	4	1
29.744	48	10	28	19	2	2	11	4	1
29.796	48	10	28	19	2	2	11	4	1
29.848	48	10	27	19	2	2	11	4	1
29.9	48	10	26	18	2	2	11	4	1
29.952	48	10	26	18	2	2	11	4	1
30.004	48	10	26	18	2	2	11	4	1
30.056	48	10	26	18	2	2	11	4	1
30.108	48	10	26	18	2	2	11	4	1
30.16	47	10	26	18	2	2	11	4	1
30.212	47	10	26	18	2	2	11	4	1
30.264	47	10	26	18	2	2	11	4	1
30.316	47	10	26	18	2	2	11	4	1
30.368	47	10	26	18	2	2	11	4	1
30.42	47	10	26	18	2	2	11	4	1
30.472	47	10	26	18	2	2	11	4	1
30.524	47	10	26	18	2	2	11	4	1
30.576	46	10	26	18	2	2	11	4	1
30.628	45	9	26	18	2	2	11	4	1
30.68	45	9	26	18	2	2	11	4	1
30.732	45	9	26	18	2	2	11	4	1
30.784	45	9	26	18	2	2	11	4	1
30.836	45	9	26	18	2	2	11	4	1
30.888	45	9	26	18	2	2	11	4	1
30.94	45	9	26	18	2	2	11	4	1
30.992	45	9	26	18	2	2	11	4	1
31.044	45	9	26	18	2	2	11	4	1
31.096	45	9	26	18	2	2	11	4	1
31.148	45	9	26	18	2	2	11	4	1
31.2	45	9	26	18	2	2	11	4	1
31.252	44	9	26	18	2	2	11	4	1
31.304	44	9	25	18	2	2	11	4	1
31.356	44	9	25	18	2	2	11	4	1
31.408	44	9	25	18	2	2	11	4	1
31.46	44	9	25	18	2	2	11	4	1
31.512	44	9	25	18	2	2	11	4	1
31.564	42	9	25	18	2	2	11	4	1
31.616	42	9	25	18	2	2	11	4	1
31.668	42	9	25	18	2	2	11	4	1
31.72	41	9	25	18	2	2	11	4	1
31.772	41	9	25	18	2	2	11	4	1
31.824	40	9	25	18	2	2	11	4	1
31.876	40	9	25	18	2	2	11	4	1
31.928	40	9	25	18	2	2	11	4	1
31.98	40	9	25	18	2	2	11	4	1
32.032	40	9	25	18	2	2	11	4	1
32.084	40	9	25	18	2	2	11	4	1
32.136	40	9	25	18	2	2	11	4	1
32.188	40	9	25	18	2	2	11	4	1
32.24	40	9	25	18	2	2	11	4	1
32.292	40	9	25	18	2	2	11	4	1
32.344	40	9	25	17	2	2	11	4	1
32.396	40	8	24	16	2	2	11	4	1
32.448	40	8	24	16	2	2	11	4	1
32.5	39	8	24	16	2	2	11	4	1
32.552	39	8	24	16	2	2	11	4	1
32.604	39	8	24	16	2	2	11	4	1
32.656	39	8	24	16	2	2	11	4	1
32.708	39	8	24	16	2	2	11	4	1
32.76	39	8	24	16	2	2	11	4	1
32.812	39	8	24	16	2	2	11	3	1
32.864	39	8	24	16	2	2	11	3	1
32.916	39	8	24	16	2	2	11	3	1
32.968	39	8	24	16	2	2	11	3	1
33.02	38	8	23	16	2	2	11	3	1
33.072	38	8	23	16	2	2	11	3	1
33.124	38	8	23	16	2	2	11	3	1
33.176	38	8	23	16	2	1	11	3	1
33.228	38	8	23	16	2	1	11	3	1
33.28	38	8	23	16	2	1	11	3	1
33.332	38	8	23	16	2	1	10	3	1
33.384	38	8	23	16	2	1	10	3	1
33.436	38	8	23	16	2	1	10	3	1
33.488	38	8	23	16	2		10	3	1
33.54	38	8	23	16	2		10	3	1
33.592	38	8	23	16	2		10	3	1
33.644	38	8	23	16	2		10	3	1
33.696	38	8	22	16	2		10	3	1
33.748	38	8	22	16	2		10	3	1
33.8	38	8	22	16	2		10	3	1
33.852	38	8	22	16	2		9	3	1
33.904	38	8	22	16	2		9	3	1
33.956	37	8	22	16	2		9	3	1
34.008	36	8	22	16	2		9	3	1
34.06	36	8	22	16	2		9	3	1
34.112	36	8	21	16	2		9	3	1
34.164	36	8	21	16	2		9	3	1
34.216	36	8	21	16	2		9	3	1
34.268	36	8	21	16	2		9	3	1
34.32	36	8	20	16	2		9	3	1
34.372	36	8	20	16	2		9	3	1
34.424	36	8	20	16	2		9	3	1
34.476	36	8	20	16	2		9	3	1
34.528	36	8	20	16	2		9	3	1
34.58	36	8	20	16	2		9	3	1
34.632	35	8	20	16	2		9	3	1
34.684	34	8	20	16	2		9	3	1
34.736	34	8	20	16	2		9	3	1
34.788	34	8	20	16	2		9	3	1
34.84	34	8	20	16	2		8	3	1
34.892	34	8	20	16	2		8	3	1
34.944	34	8	20	16	2		8	3	1
34.996	34	8	20	16	2		7	3	1
35.048	34	8	20	16	2		6	3	1
35.1	34	8	20	16	2		6	3	1
35.152	34	8	20	16	2		6	3	1
35.204	34	8	20	16	2		6	3	1
35.256	34	8	20	16	2		6	3	1
35.308	34	8	20	16	2		6	3	1
35.36	34	8	20	16	2		6	3	1
35.412	34	8	20	16	2		6	3	1
35.464	33	8	20	16	2		6	3	1
35.516	33	8	20	16	2		6	3	1
35.568	33	8	19	16	2		6	3	1
35.62	33	8	19	16	2		6	3	1
35.672	33	8	19	16	2		6	3	1
35.724	33	8	19	16	2		6	3	1
35.776	33	8	19	16	2		6	3	1
35.828	33	8	19	16	2		6	3	1
35.88	33	8	19	16	2		6	3	1
35.932	33	8	19	16	2		6	3	1
35.984	33	8	19	16	2		6	3	1
36.036	33	8	19	16	2		6	3	1
36.088	33	8	19	16	2		6	3	1
36.14	33	8	19	16	2		6	3	1
36.192	33	8	19	16	2		6	3	1
36.244	33	8	19	16	2		6	3	1
36.296	33	8	19	16	2		6	3	1
36.348	33	8	19	16	2		6	3	1
36.4	33	8	19	16	2		6	3	1
36.452	33	8	19	16	2		6	3	1
36.504	33	8	19	16	2		6	3	1
36.556	33	8	19	16	2		6	3	1
36.608	32	8	19	16	2		6	3	1
36.66	32	8	19	16	2		6	3	1
36.712	32	8	19	16	2		6	3	1
36.764	32	8	19	16	2		6	3	1
36.816	32	8	19	16	2		6	3	1
36.868	32	8	19	16	2		6	3	1
36.92	32	8	19	16	2		6	3	1
36.972	32	8	19	16	2		6	3	1
37.024	31	8	19	16	2		6	3	1
37.076	31	8	19	16	2		6	3	1
37.128	31	8	19	16	2		6	3	1
37.18	31	8	19	16	2		6	3	1
37.232	31	8	19	16	2		6	3	1
37.284	31	8	19	16	2		6	3	1
37.336	31	8	19	16	2		6	3	1
37.388	31	7	19	16	2		6	3	1
37.44	31	7	19	16	2		6	3	1
37.492	31	7	19	16	2		6	3	1
37.544	31	7	19	16	2		6	3	1
37.596	31	7	19	16	2		6	3	1
37.648	31	7	19	16	2		6	3	1
37.7	31	7	19	16	2		6	3	1
37.752	31	7	19	16	2		6	3	1
37.804	31	7	19	16	2		6	3	1
37.856	31	7	19	16	2		6	3	1
37.908	31	7	19	16	2		6	3	1
37.96	31	7	19	16	2		6	3	1
38.012	31	7	19	16	2		6	3	1
38.064	31	7	19	16	2		6	3	1
38.116	31	7	19	16	2		6	3	1
38.168	31	7	19	16	2		6	3	1
38.22	31	7	19	16	2		6	3	1
38.272	30	7	19	16	2		6	3	1
38.324	30	7	18	16	2		6	3	1
38.376	30	7	18	16	2		6	3	1
38.428	30	7	18	16	2		6	3	1
38.48	30	7	18	16	2		6	3	1
38.532	30	7	18	16	2		6	3	1
38.584	30	7	18	16	2		6	3	1
38.636	30	7	18	16	2		6	3	1
38.688	30	7	18	16	2		6	3	1
38.74	30	7	18	16	2		6	3	1
38.792	30	7	18	16	2		6	3	1
38.844	30	7	18	16	2		6	3	1
38.896	30	7	18	16	2		6	3	1
38.948	30	7	18	16	2		6	3	1
39	30	7	18	16	2		6	3	1
39.052	30	7	18	16	2		6	3	1
39.104	30	7	18	16	2		6	3	1
39.156	30	7	18	16	2		6	3	1
39.208	30	7	18	16	2		6	3	1
39.26	30	7	18	16	2		6	3	1
39.312	30	7	18	16	2		6	3	1
39.364	29	7	18	16	2		6	3	1
39.416	29	7	18	16	2		6	3	1
39.468	29	7	18	16	2		6	3	1
39.52	28	7	18	16	2		6	3	1
39.572	28	7	18	16	2		6	3	1
39.624	28	7	18	16	2		5	3	1
39.676	28	7	18	16	2		5	3	1
39.728	28	7	17	16	2		5	3	1
39.78	28	7	17	16	2		5	3	1
39.832	28	7	17	16	2		5	3	1
39.884	28	7	17	16	2		5	3	1
39.936	28	7	17	16	2		5	3	1
39.988	28	7	17	16	2		5	3	1
40.04	28	7	17	16	2		5	3	1
40.092	28	7	16	16	2		5	3	1
40.144	28	7	16	16	2		5	3	1
40.196	28	7	16	16	2		5	3	1
40.248	28	7	16	16	2		5	3	1
40.3	28	7	16	16	2		5	3	1
40.352	27	7	16	16	2		5	3	1
40.404	26	7	16	16	2		5	3	1
40.456	26	7	16	16	2		5	3	1
40.508	26	7	16	16	2		5	3	1
40.56	26	7	16	16	2		5	3	1
40.612	26	7	16	16	2		5	3	1
40.664	26	7	16	16	2		5	3	1
40.716	26	7	16	16	2		5	3	1
40.768	26	7	16	16	2		5	3	1
40.82	26	7	16	16	2		5	3	1
40.872	26	7	16	16	2		5	3	1
40.924	26	7	16	16	2		5	3	1
40.976	26	7	16	16	2		5	3	1
41.028	26	7	16	16	2		5	3	1
41.08	26	7	16	16	2		5	3	1
41.132	26	7	16	16	2		5	3	1
41.184	26	7	16	16	2		5	3	1
41.236	26	7	15	16	2		5	3	1
41.288	26	7	15	16	2		5	3	1
41.34	26	7	15	16	2		5	3	1
41.392	26	7	15	16	2		5	3	1
41.444	25	7	15	16	2		5	3	1
41.496	25	7	15	16	2		5	3	1
41.548	25	7	15	16	2		5	3	1
41.6	25	7	15	16	2		5	3	1
41.652	25	7	15	16	2		5	3	1
41.704	25	7	14	16	2		5	3	1
41.756	25	7	14	16	2		5	3	1
41.808	25	7	14	16	2		5	3	1
41.86	25	7	14	16	2		5	3	1
41.912	25	7	14	16	1		5	3	1
41.964	25	7	14	16	1		5	3	1
42.016	25	7	14	16	1		5	3	1
42.068	25	7	14	16	1		5	3	1
42.12	25	7	14	16	1		5	3	1
42.172	24	7	14	16	1		5	3	1
42.224	24	7	14	16	1		5	3	1
42.276	24	7	14	16	1		5	3	1
42.328	24	7	14	16	1		5	3	1
42.38	24	7	14	16	1		5	3	1
42.432	24	7	14	16	1		5	3	1
42.484	24	7	14	16	1		5	3	1
42.536	24	7	14	16	1		5	3	1
42.588	24	7	14	16	1		5	3	1
42.64	24	7	14	16	1		5	2	1
42.692	24	7	14	16	1		5	2	1
42.744	24	6	14	16	1		5	2	1
42.796	24	6	14	16	1		5	2	1
42.848	24	6	13	16	1		5	2	1
42.9	24	6	13	16	1		5	2	1
42.952	24	6	13	16	1		5	2	1
43.004	24	6	13	16	1		5	2	1
43.056	24	6	13	16	1		5	2	1
43.108	24	6	13	16	1		5	2	1
43.16	24	6	13	16	1		5	2	1
43.212	24	6	13	16	1		5	2	1
43.264	24	6	13	16	1		5	2	1
43.316	24	6	13	16	1		5	2	1
43.368	24	6	13	16	1		5	2	1
43.42	24	6	13	16	1		5	2	1
43.472	24	6	13	16	1		5	2	1
43.524	24	6	13	16	1		4	2	1
43.576	24	6	13	16	1		4	2	1
43.628	24	6	13	16	1		4	2	1
43.68	24	6	13	16	1		4	2	1
43.732	24	6	13	16	1		4	2	1
43.784	24	6	13	16	1		4	2	1
43.836	24	6	13	16	1		4	2	1
43.888	24	6	13	16	1		4	2	1
43.94	24	6	13	16	1		4	2	1
43.992	24	6	13	16	1		4	2	1
44.044	24	6	13	16	1		4	2	1
44.096	24	6	13	16	1		4	2	1
44.148	24	6	13	16	1		4	2	1
44.2	24	6	13	16	1		4	2	1
44.252	23	6	13	16	1		4	2	1
44.304	22	6	13	15	1		4	2	1
44.356	22	6	13	15	1		4	2	1
44.408	22	6	13	15	1		4	2	1
44.46	22	6	13	15	1		4	2	1
44.512	22	6	13	15	1		4	2	1
44.564	22	6	13	15	1		4	2	1
44.616	22	6	13	15	1		4	2	1
44.668	22	6	13	15	1		4	2	1
44.72	22	6	13	15	1		4	2	1
44.772	22	6	13	15	1		4	2	1
44.824	22	6	13	15	1		4	2	1
44.876	22	6	13	15	1		4	2	1
44.928	22	6	13	15	1		4	2	1
44.98	22	6	13	15	1		4	2	1
45.032	22	6	13	15	1		4	2	1
45.084	22	6	13	15	1		4	2	1
45.136	22	6	13	15	1		4	2	1
45.188	22	6	13	15	1		4	2	1
45.24	22	6	13	15	1		4	2	1
45.292	22	6	13	15	1		4	2	1
45.344	22	6	13	15	1		4	2	1
45.396	22	6	13	15	1		4	2	1
45.448	21	6	13	15	1		4	2	1
45.5	21	6	13	15	1		4	1	1
45.552	20	6	13	15	1		4	1	1
45.604	20	6	13	15	1		4	1	1
45.656	20	6	13	15	1		4	1	1
45.708	19	6	13	15	1		4	1	1
45.76	19	6	13	14	1		4	1	1
45.812	19	6	13	14	1		4	1	1
45.864	18	6	13	14	1		4	1	1
45.916	18	6	13	14	1		4	1	1
45.968	18	6	13	14	1		4	1	1
46.02	18	6	13	14	1		4	1	1
46.072	18	6	13	14	1		4	1	1
46.124	17	6	13	13	1		3	1	1
46.176	17	6	13	13	1		3	1	1
46.228	17	6	13	13	1		3	1	1
46.28	17	6	13	13	1		3	1	1
46.332	17	6	13	13	1		3	1	1
46.384	17	6	13	13	1		3	1	1
46.436	17	6	13	13	1		3	1	1
46.488	17	6	13	13	1		3	1	1
46.54	17	6	13	13	1		3	1	1
46.592	17	6	13	13	1		3	1	1
46.644	16	6	13	13	1		3	1	1
46.696	16	6	13	13	1		3	1	1
46.748	16	6	13	13	1		3	1	1
46.8	16	6	12	13	1		3	1	1
46.852	16	6	12	13	1		3	1	1
46.904	16	6	12	13	1		2	1	1
46.956	16	6	12	13	1		2	1	1
47.008	16	6	12	13	1		2	1	1
47.06	16	6	12	13	1		2	1	1
47.112	16	6	12	13	1		2	1	1
47.164	16	6	12	13	1		2	1	1
47.216	16	6	12	13	1		2	1	1
47.268	16	6	12	13	1		2	1	1
47.32	16	6	12	13	1		2	1	1
47.372	16	6	12	13	1		2	1	1
47.424	16	6	12	13	1		2	1	1
47.476	16	6	12	13	1		2	1	1
47.528	16	6	12	13	1		2	1	1
47.58	16	6	12	13	1		2	1	1
47.632	16	6	12	13	1		2	1	1
47.684	16	6	12	13	1		2	1	1
47.736	16	6	12	13	1		2	1	1
47.788	16	6	12	13	1		2	1	1
47.84	16	6	12	13	1		2	1	1
47.892	16	6	12	13	1		2	1	1
47.944	16	6	12	13	1		2	1	1
47.996	16	6	12	13	1		2	1	1
48.048	16	6	12	13	1		2	1	1
48.1	16	6	12	13	1		2	1	1
48.152	16	6	12	13	1		2	1	1
48.204	16	6	12	12	1		2	1	1
48.256	16	6	12	12	1		2	1	1
48.308	16	6	12	12	1		2	1	1
48.36	16	6	12	12	1		2	1	1
48.412	16	6	12	12	1		2	1	1
48.464	16	6	12	12	1		2	1	1
48.516	16	6	12	12	1		2	1	1
48.568	16	6	12	12	1		2	1	1
48.62	16	6	12	12	1		2	1	1
48.672	16	6	12	12	1		2	1	1
48.724	16	6	12	12	1		2	1	1
48.776	16	6	12	11	1		2	1	1
48.828	15	6	11	11	1		2	1	1
48.88	15	6	11	11	1		2	1	1
48.932	15	6	11	11	1		2	1	1
48.984	15	6	11	11	1		2	1	1
49.036	15	6	11	11	1		2	1	1
49.088	15	6	11	11	1		2	1	1
49.14	15	6	11	11	1		2	1	1
49.192	15	6	11	11	1		2	1	1
49.244	15	6	11	11	1		2	1	1
49.296	15	6	10	10	1		2	1	1
49.348	15	6	10	10	1		2	1	1
49.4	15	6	10	10	1		2	1	1
49.452	15	6	10	10	1		2	1	1
49.504	15	6	10	9	1		2	1	1
49.556	15	6	10	9	1		2	1	1
49.608	15	6	10	9	1		2	1	1
49.66	15	6	10	9	1		2	1	1
49.712	15	6	10	9	1		2	1	1
49.764	15	6	9	9	1		2	1	1
49.816	15	6	9	9	1		2	1	1
49.868	15	5	9	9	1		2	1	1
49.92	15	5	9	9	1		2	1	1
49.972	15	5	9	9	1		2	1	1
50.024	15	5	9	9	1		2	1	1
50.076	15	5	9	9	1		2	1	1
50.128	15	5	9	9	1		2	1	1
50.18	15	5	9	9	1		2	1	1
50.232	15	5	9	9	1		2	1	1
50.284	15	5	9	9	1		2	1	1
50.336	15	5	9	8	1		2	1	1
50.388	15	5	9	8	1		2	1	1
50.44	15	5	9	8	1		2	1	1
50.492	15	5	9	8	1		2	1	1
50.544	15	5	9	8	1		2	1	1
50.596	15	5	9	8	1		2	1	1
50.648	15	5	9	8	1		2	1	1
50.7	15	5	9	8	1		2	1	1
50.752	15	5	9	8	1		2	1	1
50.804	15	5	9	8	1		2	1	1
50.856	15	5	9	8	1		2	1	1
50.908	15	5	9	8	1		2	1	1
50.96	15	5	9	8	1		2	1	1
51.012	15	5	9	8	1		2	1	1
51.064	15	5	9	8	1		2	1	1
51.116	15	5	9	8	1		2	1	1
51.168	15	5	9	8	1		2	1	1
51.22	15	5	9	8	1		2	1	1
51.272	15	5	9	8	1		2	1	1
51.324	15	5	9	8	1		2	1	1
51.376	15	5	9	8	1		2	1	1
51.428	15	5	9	8	1		2	1	1
51.48	15	5	9	8	1		2	1	1
51.532	15	5	9	8	1		2	1	1
51.584	15	5	9	8	1		2	1	1
51.636	15	5	9	8	1		2	1	1
51.688	15	4	9	8	1		2	1	1
51.74	15	4	9	8	1		2	1	1
51.792	15	4	9	8	1		2	1	1
51.844	15	3	9	8	1		2	1	1
51.896	15	3	9	8	1		2	1	1
51.948	15	3	9	8	1		2	1	1
52	15	3	9	8	1		2	1	1
52.052	15	3	9	8	1		2	1	1
52.104	15	3	9	8	1		2	1	1
52.156	15	3	9	8	1		2	1	1
52.208	15	3	9	8	1		2	1	1
52.26	15	3	9	8	1		2	1	1
52.312	15	3	9	8	1		2	1	1
52.364	15	3	9	8	1		2	1	1
52.416	15	3	9	8	1		2	1	1
52.468	15	3	9	8	1		2	1	1
52.52	15	3	9	8	1		1	1	1
52.572	15	3	9	8	1		1	1	1
52.624	15	3	9	8	1		1	1	1
52.676	15	3	9	8	1		1	1	1
52.728	15	3	9	8	1		1	1	1
52.78	15	3	9	8	1		1	1	1
52.832	15	3	9	7	1		1	1	1
52.884	15	3	9	7	1		1	1	1
52.936	15	3	9	7	1		1		1
52.988	15	3	9	7	1		1		1
53.04	15	3	9	7	1		1		1
53.092	15	3	9	7	1		1		1
53.144	15	3	9	7	1		1		1
53.196	15	3	9	7	1		1		1
53.248	15	3	9	7	1		1		1
53.3	15	3	9	7	1		1		1
53.352	15	3	9	7	1		1		1
53.404	15	3	9	7	1		1		1
53.456	15	3	9	7	1		1		1
53.508	15	3	9	7	1		1		1
53.56	15	3	9	7	1		1		1
53.612	15	3	9	7	1		1		1
53.664	15	3	9	7	1		1		1
53.716	15	3	9	7	1		1		1
53.768	15	3	9	7	1		1		1
53.82	15	3	9	7	1		1		1
53.872	15	3	9	7	1		1		1
53.924	15	3	9	7	1		1		1
53.976	15	3	9	7	1		1		1
54.028	15	3	9	7	1		1		1
54.08	15	3	9	7	1		1		1
54.132	15	3	9	7	1		1		1
54.184	15	3	9	7	1		1		1
54.236	15	3	9	7	1		1		1
54.288	15	3	9	7	1		1		1
54.34	15	3	9	7	1		1		1
54.392	15	3	9	7	1		1		1
54.444	15	3	9	7	1		1		1
54.496	15	3	9	7	1		1		1
54.548	15	3	9	7	1		1		1
54.6	15	3	9	7	1		1		1
54.652	15	3	9	7	1		1		1
54.704	15	3	9	7	1		1		1
54.756	15	3	8	7	1		1		1
54.808	15	3	8	7	1		1		1
54.86	15	3	8	7	1		1		1
54.912	15	3	8	7	1		1		1
54.964	15	2	8	7	1		1		1
55.016	15	2	8	7	1		1		1
55.068	15	2	8	7	1		1		1
55.12	15	2	8	7	1		1		1
55.172	15	2	8	7	1		1		1
55.224	15	2	8	7	1		1		1
55.276	15	2	8	7	1		1		1
55.328	15	2	8	7	1		1		1
55.38	15	2	8	7	1		1		1
55.432	15	2	8	7	1		1		1
55.484	15	2	8	7	1		1		1
55.536	15	2	8	7	1		1		1
55.588	15	2	8	7	1		1		1
55.64	15	2	8	7	1		1		1
55.692	15	2	8	7	1		1		1
55.744	15	2	8	7	1		1		1
55.796	15	2	8	7	1		1		1
55.848	15	2	8	7	1		1		1
55.9	15	2	8	7	1		1		1
55.952	15	2	8	7	1		1		1
56.004	15	2	8	7	1		1		1
56.056	15	2	8	7	1		1		1
56.108	15	2	8	7	1		1		1
56.16	15	2	8	7	1		1		1
56.212	15	2	8	7	1		1		1
56.264	15	2	8	7	1		1		1
56.316	15	2	8	7	1		1		1
56.368	15	2	8	7	1		1		1
56.42	15	2	8	7	1		1		1
56.472	15	2	8	7	1		1		1
56.524	15	2	8	7	1		1		1
56.576	15	2	8	7	1		1		1
56.628	15	2	8	7	1		1		1
56.68	15	2	8	7	1		1		1
56.732	15	2	8	7	1		1		1
56.784	15	2	8	7	1		1		1
56.836	15	2	8	7	1		1		1
56.888	15	2	8	7	1		1		1
56.94	15	2	8	7	1		1		1
56.992	15	2	8	7	1		1		1
57.044	14	2	8	7	1		1		1
57.096	14	2	8	7	1		1		1
57.148	14	2	8	7	1		1		1
57.2	14	2	8	7	1		1		1
57.252	14	2	8	7	1		1		1
57.304	14	2	7	7	1		1		1
57.356	14	2	7	7	1		1		1
57.408	14	2	7	7	1		1		1
57.46	14	2	6	7	1		1		1
57.512	14	2	6	7	1		1		1
57.564	14	2	6	7	1		1		1
57.616	14	2	6	7	1		1		1
57.668	14	2	6	7	1		1		1
57.72	14	2	6	6	1		1		1
57.772	14	2	6	6	1		1		1
57.824	14	2	6	6	1		1		1
57.876	14	2	6	6	1		1		1
57.928	14	2	6	6	1		1		1
57.98	14	2	6	6	1		1		1
58.032	14	2	6	6	1		1		1
58.084	14	2	6	6	1		1		1
58.136	14	2	6	6	1		1		1
58.188	14	2	6	6	1		1		1
58.24	14	2	6	6	1		1		1
58.292	14	2	6	6	1		1		1
58.344	14	2	6	6	1		1		1
58.396	14	2	6	6	1		1		1
58.448	14	2	6	6	1		1		1
58.5	14	2	6	6	1		1		1
58.552	14	2	6	6	1		1		1
58.604	14	2	6	6	1		1		1
58.656	14	2	6	6	1		1		1
58.708	14	2	6	6	1		1		1
58.76	14	2	6	6	1		1		1
58.812	14	2	6	6	1		1		1
58.864	14	2	6	6	1		1		1
58.916	14	2	6	6	1		1		1
58.968	14	2	6	6	1		1		1
59.02	14	2	6	6	1		1		1
59.072	14	2	6	6	1		1		1
59.124	14	2	6	6	1		1		1
59.176	14	2	6	6	1		1		1
59.228	14	2	6	5	1		1		1
59.28	14	2	6	5	1		1		1
59.332	14	2	6	5	1		1		1
59.384	14	2	6	5	1		1		1
59.436	13	2	6	5	1		1		1
59.488	13	2	6	5	1		1		1
59.54	12	2	6	5	1		1		1
59.592	12	2	6	5	1		1		1
59.644	12	2	6	5	1		1		1
59.696	12	2	6	5	1		1		1
59.748	12	2	6	5	1		1		1
59.8	12	2	6	5	1		1		1
59.852	12	2	6	5	1		1		1
59.904	12	2	6	5	1		1		1
59.956	12	2	6	5	1		1		1
60.008	11	2	6	5	1		1		1
60.06	11	2	6	5	1		1		1
60.112	11	2	6	5	1		1		1
60.164	11	2	6	5	1		1		1
60.216	11	2	6	5	1		1		1
60.268	11	2	6	5	1		1		1
60.32	11	2	6	5	1		1		1
60.372	11	2	6	5	1		1		1
60.424	11	2	6	5	1		1		1
60.476	11	2	6	5	1		1		1
60.528	11	2	6	5	1		1		1
60.58	11	2	6	5	1		1		1
60.632	11	2	6	5	1		1		1
60.684	11	2	6	5	1		1		1
60.736	11	2	6	5	1		1		1
60.788	11	2	6	5	1		1		1
60.84	10	2	6	5	1		1		1
60.892	10	2	6	5	1		1		1
60.944	10	2	6	5	1		1		1
60.996	10	2	6	5	1		1		1
61.048	10	2	6	5	1		1		1
61.1	10	2	6	5	1		1		1
61.152	10	2	6	5	1		1		1
61.204	10	2	6	5	1		1		1
61.256	10	2	6	5	1		1		1
61.308	10	2	6	5	1		1		1
61.36	10	2	6	5	1		1		1
61.412	10	2	6	5	1		1		1
61.464	10	2	6	5	1		1		1
61.516	10	2	6	5	1		1		1
61.568	10	2	6	5	1		1		1
61.62	10	2	6	5	1		1		1
61.672	10	2	6	5	1		1		1
61.724	10	2	6	5	1		1		1
61.776	10	2	6	5	1		1		1
61.828	10	2	5	5	1		1		1
61.88	10	2	5	5	1		1		1
61.932	10	2	5	5	1		1		1
61.984	10	2	5	5	1		1		1
62.036	10	2	5	5	1		1		1
62.088	10	2	5	5	1		1		1
62.14	10	2	5	4	1		1		1
62.192	10	2	5	4	1		1		1
62.244	10	2	4	4	1		1		1
62.296	10	2	4	4	1		1		1
62.348	10	2	4	4	1		1		1
62.4	10	2	4	4	1		1		1
62.452	10	2	4	4	1		1		1
62.504	10	2	4	4	1		1		1
62.556	10	2	4	4	1		1		1
62.608	10	2	4	4	1		1		1
62.66	10	2	4	4	1		1		1
62.712	10	2	4	4	1		1		1
62.764	10	2	4	4	1		1		1
62.816	10	2	4	4	1		1		1
62.868	10	2	4	4	1		1		1
62.92	10	2	4	4	1		1		1
62.972	10	2	4	4	1		1		1
63.024	10	2	4	4	1		1		1
63.076	10	2	4	4	1		1		1
63.128	10	2	4	4	1		1		1
63.18	10	2	4	4	1		1		1
63.232	10	2	4	4	1		1		1
63.284	10	2	4	4	1		1		1
63.336	10	2	4	4	1		1		1
63.388	10	2	4	4	1		1		1
63.44	10	2	4	4	1		1		1
63.492	10	2	4	4	1		1		1
63.544	10	2	4	3	1		1		1
63.596	10	2	4	3	1		1		1
63.648	10	2	4	3	1		1		1
63.7	10	2	4	3	1		1		1
63.752	10	2	4	3	1		1		1
63.804	10	2	4	3	1		1		1
63.856	10	2	4	3	1		1		1
63.908	10	2	4	3	1		1		1
63.96	10	2	4	3	1		1		1
64.012	10	2	4	3	1		1		1
64.064	10	2	4	3	1		1		1
64.116	10	2	4	3	1		1		1
64.168	10	2	4	3	1		1		1
64.22	10	2	4	3	1		1		1
64.272	10	2	4	3	1		1		1
64.324	10	2	4	3	1		1		1
64.376	10	2	4	3	1		1		1
64.428	10	2	4	3	1		1		1
64.48	10	2	4	3	1		1		1
64.532	10	2	4	3	1		1		1
64.584	10	2	4	3	1		1		1
64.636	10	2	4	3	1		1		1
64.688	10	2	4	3	1		1		1
64.74	10	2	4	3	1		1		1
64.792	10	2	4	3	1		1		1
64.844	10	2	4	3	1		1		1
64.896	10	2	4	3	1		1		1
64.948	10	2	4	3	1		1		1
65	10	2	4	3	1		1		1
65.052	10	2	4	3	1		1		1
65.104	10	2	4	3	1		1		1
65.156	10	2	4	3	1		1		1
65.208	10	2	4	3	1		1		1
65.26	10	2	4	3	1		1		1
65.312	10	2	4	3	1		1		1
65.364	10	2	4	3	1		1		1
65.416	10	2	4	3	1		1		1
65.468	10	2	4	3	1		1		1
65.52	10	2	4	3	1		1		1
65.572	10	2	4	3	1		1		1
65.624	10	2	4	3	1		1		1
65.676	10	2	4	3	1		1		1
65.728	10	2	4	3	1		1		1
65.78	10	2	4	3	1		1		1
65.832	10	2	4	3	1		1		1
65.884	10	2	4	3	1		1		1
65.936	10	2	4	3	1		1		1
65.988	10	2	4	3	1		1		1
66.04	10	2	4	3	1		1		1
66.092	10	2	4	3	1		1		1
66.144	10	2	4	3	1		1		1
66.196	10	2	4	3	1		1		1
66.248	10	2	4	3	1		1		1
66.3	10	2	4	3	1		1		1
66.352	10	2	4	3	1		1		1
66.404	10	2	4	3	1		1		1
66.456	10	2	4	3	1		1		1
66.508	10	2	4	3	1		1		1
66.56	10	2	4	3	1		1		1
66.612	10	2	4	3	1		1		1
66.664	10	2	4	3	1		1		1
66.716	10	2	4	3	1		1		1
66.768	10	2	4	3	1		1		1
66.82	10	2	4	3	1		1		1
66.872	10	2	4	3	1		1		1
66.924	10	2	4	3	1		1		1
66.976	9	2	4	3	1		1		1
67.028	9	2	4	3	1		1		1
67.08	9	2	4	3	1		1		1
67.132	9	2	4	3	1		1		1
67.184	9	2	4	3	1		1		1
67.236	9	2	4	3	1		1		1
67.288	9	2	4	3	1		1		1
67.34	9	2	4	3	1		1		1
67.392	9	2	4	3	1		1		1
67.444	9	2	4	3	1		1		1
67.496	9	2	4	3	1		1		1
67.548	9	2	4	3	1		1		1
67.6	9	2	4	3	1		1		1
67.652	8	2	4	3	1				1
67.704	8	2	4	3	1				1
67.756	8	2	4	3	1				1
67.808	8	2	4	3	1				1
67.86	8	2	4	3	1				1
67.912	8	2	4	3	1				1
67.964	8	2	4	3	1				1
68.016	8	2	4	3	1				1
68.068	8	2	4	3	1				1
68.12	8	2	4	3	1				1
68.172	8	2	4	3	1				1
68.224	8	2	4	3	1				1
68.276	8	2	4	3	1				1
68.328	8	1	4	3	1				1
68.38	8	1	4	3	1				1
68.432	8	1	4	3	1				1
68.484	8	1	4	3	1				1
68.536	8	1	4	3	1				1
68.588	8	1	4	3	1				1
68.64	8	1	4	3	1				1
68.692	8	1	4	3	1				1
68.744	8	1	4	3	1				1
68.796	8	1	4	3	1				1
68.848	8	1	4	3	1				1
68.9	8	1	4	3	1				1
68.952	8	1	4	3	1				1
69.004	8	1	4	3	1				1
69.056	8	1	3	3	1				1
69.108	8	1	3	3	1				1
69.16	8	1	3	3	1				1
69.212	8	1	3	3	1				1
69.264	8	1	3	3	1				1
69.316	8		3	3	1				1
69.368	8		3	3	1				1
69.42	8		3	3	1				1
69.472	8		3	3	1				1
69.524	8		3	3	1				1
69.576	8		3	3	1				1
69.628	8		3	3	1				1
69.68	8		3	3	1				1
69.732	8		3	3	1				1
69.784	8		3	3	1				1
69.836	8		3	3	1				1
69.888	8		3	3	1				1
69.94	8		3	3	1				1
69.992	8		3	3	1				1
70.044	8		3	3	1				1
70.096	8		3	3	1				1
70.148	8		3	3	1				1
70.2	8		3	3	1				1
70.252	8		3	3	1				1
70.304	8		3	3	1				1
70.356	8		3	3	1				1
70.408	8		3	3	1				1
70.46	8		3	3	1				1
70.512	8		3	3	1				1
70.564	8		3	3	1				1
70.616	8		3	3	1				1
70.668	8		3	3	1				1
70.72	8		3	3	1				1
70.772	8		3	3	1				1
70.824	8		3	3	1				1
70.876	8		3	3	1				1
70.928	8		3	3	1				1
70.98	8		3	3	1				1
71.032	8		3	2	1				1
71.084	8		3	2	1				1
71.136	8		3	2	1				1
71.188	8		3	2	1				1
71.24	8		3	2	1				1
71.292	8		3	2	1				1
71.344	8		3	2	1				1
71.396	8		3	2	1				1
71.448	8		3	2	1				1
71.5	8		3	2	1				1
71.552	8		3	2	1				1
71.604	8		3	2	1				1
71.656	8		3	2	1				1
71.708	8		3	2	1				1
71.76	8		3	2	1				1
71.812	8		3	2	1				1
71.864	8		3	2	1				1
71.916	8		3	2	1				1
71.968	8		3	2	1				1
72.02	8		3	2	1				1
72.072	7		3	2	1				1
72.124	7		3	2	1				1
72.176	7		3	2	1				1
72.228	7		3	2	1				1
72.28	7		3	2	1				1
72.332	7		3	2	1				1
72.384	7		3	2	1				1
72.436	7		3	2	1				1
72.488	7		3	1	1				1
72.54	7		3	1	1				1
72.592	7		3	1	1				1
72.644	7		3	1	1				1
72.696	7		3	1	1				1
72.748	7		3	1	1				1
72.8	7		3	1	1				1
72.852	7		3	1	1				1
72.904	7		3	1	1				1
72.956	7		3	1	1				1
73.008	7		3	1	1				1
73.06	7		3	1	1				1
73.112	7		3	1	1				1
73.164	7		3	1	1				1
73.216	7		3	1	1				1
73.268	7		3	1	1				1
73.32	7		3	1	1				1
73.372	7		3	1	1				1
73.424	7		3	1	1				1
73.476	7		3	1	1				1
73.528	7		3	1	1				1
73.58	7		3	1	1				1
73.632	7		3	1	1				1
73.684	7		3	1	1				1
73.736	7		3	1	1				1
73.788	7		3	1	1				1
73.84	7		3	1	1				1
73.892	7		3	1	1				1
73.944	7		3	1	1				1
73.996	7		3	1	1				1
74.048	6		3	1	1				1
74.1	6		3	1	1				1
74.152	6		3	1	1				1
74.204	6		3	1	1				1
74.256	6		3	1	1				1
74.308	6		3	1	1				1
74.36	6		3	1	1				1
74.412	6		3	1	1				1
74.464	6		3	1	1				1
74.516	6		3	1	1				1
74.568	6		3	1	1				1
74.62	6		3	1	1				1
74.672	6		3	1	1				1
74.724	6		3	1	1				1
74.776	6		3	1	1				1
74.828	6		3	1	1				1
74.88	6		3	1	1				1
74.932	6		3	1	1				1
74.984	6		3	1	1				1
75.036	6		3	1	1				1
75.088	6		3	1	1				1
75.14	6		3	1	1				1
75.192	6		3	1	1				1
75.244	6		3	1	1				1
75.296	6		3	1	1				1
75.348	6		3	1	1				1
75.4	6		3	1	1				1
75.452	6		3	1	1				1
75.504	6		3	1	1				1
75.556	6		3	1	1				1
75.608	6		3	1	1				1
75.66	6		3	1	1				1
75.712	6		3	1	1				1
75.764	6		3	1	1				1
75.816	6		3	1	1				1
75.868	6		3	1	1				1
75.92	6		3	1	1				1
75.972	6		3	1	1				1
76.024	6		3	1	1				1
76.076	6		3	1	1				1
76.128	6		3	1	1				1
76.18	6		3	1	1				1
76.232	6		3	1	1				1
76.284	6		3	1	1				1
76.336	6		3	1	1				1
76.388	6		3	1	1				1
76.44	6		3	1	1				1
76.492	6		3	1	1				1
76.544	6		3	1	1				1
76.596	6		3	1	1				1
76.648	6		3	1	1				1
76.7	6		3	1	1				1
76.752	6		3	1	1				1
76.804	6		2	1	1				1
76.856	6		2	1	1				1
76.908	6		2	1	1				1
76.96	6		2	1	1				1
77.012	6		2	1	1				1
77.064	6		2	1	1				1
77.116	6		2	1	1				1
77.168	6		2	1	1				1
77.22	6		2	1	1				1
77.272	6		2	1	1				1
77.324	6		2	1	1				1
77.376	6		2	1	1				1
77.428	6		2	1	1				1
77.48	6		2	1	1				1
77.532	6		2	1	1				1
77.584	6		2	1	1				1
77.636	6		2	1	1				1
77.688	6		2	1	1				1
77.74	6		2	1	1				1
77.792	6		2	1	1				1
77.844	6		2	1	1				1
77.896	6		2	1	1				1
77.948	6		2	1	1				1
78	6		2	1	1				1
78.052	6		2	1	1				1
78.104	6		2	1	1				1
78.156	6		2	1	1				1
78.208	6		2	1	1				1
78.26	6		2	1	1				1
78.312	6		2	1	1				1
78.364	6		2	1	1				1
78.416	6		2	1	1				1
78.468	6		2	1	1				1
78.52	6		2	1	1				1
78.572	6		2	1	1				1
78.624	6		2	1	1				1
78.676	6		2	1	1				1
78.728	6		2	1	1				1
78.78	6		2	1	1				1
78.832	6		2	1	1				1
78.884	6		2	1	1				1
78.936	6		2	1	1				1
78.988	6		2	1	1				1
79.04	6		2	1	1				1
79.092	6		2	1	1				1
79.144	6		2	1	1				1
79.196	6		2	1	1				1
79.248	6		2	1	1				1
79.3	6		2	1	1				1
79.352	6		2	1	1				1
79.404	6		2	1	1				1
79.456	6		2	1	1				1
79.508	6		2	1	1				1
79.56	6		2	1	1				1
79.612	6		2	1	1				1
79.664	6		2	1	1				1
79.716	6		2	1	1				1
79.768	6		2	1	1				1
79.82	6		2	1	1				1
79.872	6		2	1	1				1
79.924	6		2	1	1				1
79.976	6		2	1	1				1
80.028	6		2	1	1				1
80.08	6		2	1	1				1
80.132	6		2	1					1
80.184	6		2	1					1
80.236	6		2	1					1
80.288	6		2	1					1
80.34	6		2	1					1
80.392	6		2	1					1
80.444	6		2	1					1
80.496	6		2	1					1
80.548	6		2	1					1
80.6	6		2	1					1
80.652	6		2	1					1
80.704	6		2	1					1
80.756	6		2	1					1
80.808	6		2	1					1
80.86	6		2	1					1
80.912	6		2	1					1
80.964	6		2	1					1
81.016	6		2	1					1
81.068	6		2	1					1
81.12	6		2	1					1
81.172	6		2	1					1
81.224	6		2	1					1
81.276	6		2	1					1
81.328	6		2	1					1
81.38	6		2	1					1
81.432	6		2	1					1
81.484	6		2	1					1
81.536	6		2	1					1
81.588	6		2	1					1
81.64	6		2	1					1
81.692	6		2	1					1
81.744	6		2	1					1
81.796	6		2	1					1
81.848	6		2	1					1
81.9	6		2	1					1
81.952	6		2	1					1
82.004	6		2	1					1
82.056	6		2	1					1
82.108	6		2	1					1
82.16	6		2	1					1
82.212	6		2	1					1
82.264	6		2	1					1
82.316	6		2	1					1
82.368	6		2	1					1
82.42	6		2	1					1
82.472	6		2	1					1
82.524	6		2	1					1
82.576	6		2	1					1
82.628	6		2	1					1
82.68	6		2	1					1
82.732	6		2	1					1
82.784	6		2	1					1
82.836	6		2	1					1
82.888	6		2	1					1
82.94	6		2	1					1
82.992	6		2	1					1
83.044	6		2	1					1
83.096	6		2	1					1
83.148	6		2	1					1
83.2	6		2	1					1
83.252	6		2	1					1
83.304	6		2	1					1
83.356	6		2	1					1
83.408	6		2	1					1
83.46	6		2	1					1
83.512	6		2	1					1
83.564	6		2	1					1
83.616	6		2	1					1
83.668	6		2	1					1
83.72	6		2	1					1
83.772	6		2	1					1
83.824	6		2	1					1
83.876	6		2	1					1
83.928	6		2	1					1
83.98	6		2	1					1
84.032	6		2	1					1
84.084	6		1	1					1
84.136	6		1	1					1
84.188	6		1	1					1
84.24	6		1	1					1
84.292	6		1	1					1
84.344	6		1	1					1
84.396	6		1	1					1
84.448	6		1	1					1
84.5	6		1	1					1
84.552	6		1	1					1
84.604	6		1	1					1
84.656	6		1	1					1
84.708	6		1	1					1
84.76	6		1	1					1
84.812	6		1	1					1
84.864	6		1	1					1
84.916	6		1	1					1
84.968	6		1	1					1
85.02	6		1	1					1
85.072	6		1	1					1
85.124	6		1	1					1
85.176	6		1	1					1
85.228	6		1	1					1
85.28	6		1	1					1
85.332	6		1	1					1
85.384	6		1	1					1
85.436	6		1	1					1
85.488	6		1	1					1
85.54	6		1	1					1
85.592	6		1	1					1
85.644	6		1	1					1
85.696	6		1	1					1
85.748	6		1	1					1
85.8	6		1	1					1
85.852	6		1	1					1
85.904	6		1	1					1
85.956	6		1	1					1
86.008	6		1	1					1
86.06	6		1	1					1
86.112	6		1	1					1
86.164	6		1	1					1
86.216	6		1	1					1
86.268	6		1	1					1
86.32	6		1	1					1
86.372	6		1	1					1
86.424	6		1	1					1
86.476	6		1	1					1
86.528	6		1	1					1
86.58	6		1	1					1
86.632	6		1	1					1
86.684	6		1	1					1
86.736	6		1	1					1
86.788	6		1	1					1
86.84	6		1	1					1
86.892	6		1	1					1
86.944	6		1	1					1
86.996	6		1	1					1
87.048	6		1	1					1
87.1	6		1	1					1
87.152	6		1	1					1
87.204	6		1	1					1
87.256	6		1	1					1
87.308	6		1	1					1
87.36	6		1	1					1
87.412	6		1	1					1
87.464	6		1	1					1
87.516	6		1	1					1
87.568	6		1	1					1
87.62	6		1	1					1
87.672	6		1	1					1
87.724	6		1	1					1
87.776	6		1	1					1
87.828	6		1	1					1
87.88	6		1	1					1
87.932	6		1	1					1
87.984	6		1	1					1
88.036	6		1	1					1
88.088	6		1	1					1
88.14	6		1	1					1
88.192	6		1	1					1
88.244	6		1	1					1
88.296	6		1	1					1
88.348	6		1	1					1
88.4	6		1	1					1
88.452	6		1	1					1
88.504	6		1	1					1
88.556	6		1	1					1
88.608	6		1	1					1
88.66	6		1	1					1
88.712	6		1	1					1
88.764	6		1	1					1
88.816	6		1	1					1
88.868	6		1	1					1
88.92	6		1	1					1
88.972	6		1	1					1
89.024	6		1	1					1
89.076	6		1	1					1
89.128	6		1	1					1
89.18	6		1	1					1
89.232	6		1	1					1
89.284	6		1	1					1
89.336	6		1	1
89.388	6		1	1
89.44	6		1	1
89.492	6		1	1
89.544	6		1	1
89.596	6		1	1
89.648	6		1	1
89.7	6		1	1
89.752	6		1	1
89.804	6		1	1
89.856	6		1	1
89.908	6		1	1
89.96	6		1	1
90.012	6		1	1
90.064	6		1	1
90.116	6		1	1
90.168	6		1	1
90.22	6		1	1
90.272	6		1	1
90.324	6		1	1
90.376	6		1	1
90.428	6		1	1
90.48	6		1	1
90.532	6		1	1
90.584	6		1	1
90.636	6		1	1
90.688	6		1	1
90.74	6		1	1
90.792	6		1	1
90.844	6		1	1
90.896	6		1	1
90.948	6		1	1
91	6		1	1
91.052	6		1	1
91.104	6		1	1
91.156	6		1	1
91.208	6		1	1
91.26	6		1	1
91.312	6		1	1
91.364	6		1	1
91.416	6		1	1
91.468	6		1	1
91.52	6		1	1
91.572	6		1	1
91.624	6		1	1
91.676	6		1	1
91.728	6		1	1
91.78	6		1	1
91.832	6		1	1
91.884	6		1	1
91.936	6		1	1
91.988	6		1	1
92.04	6		1	1
92.092	6		1	1
92.144	6		1	1
92.196	6		1	1
92.248	6		1	1
92.3	6		1	1
92.352	6		1	1
92.404	6		1	1
92.456	6		1	1
92.508	6		1	1
92.56	6		1	1
92.612	6		1	1
92.664	6		1	1
92.716	6		1	1
92.768	6		1	1
92.82	6		1	1
92.872	6		1	1
92.924	6		1	1
92.976	6		1	1
93.028	6		1	1
93.08	6		1	1
93.132	6		1	1
93.184	6		1	1
93.236	6		1	1
93.288	6		1	1
93.34	6		1	1
93.392	6		1	1
93.444	6		1	1
93.496	6		1	1
93.548	6		1	1
93.6	6		1	1
93.652	6		1	1
93.704	6		1	1
93.756	6		1	1
93.808	6		1	1
93.86	6		1	1
93.912	6		1	1
93.964	6		1	1
94.016	6		1	1
94.068	6		1	1
94.12	6		1	1
94.172	6		1	1
94.224	6		1	1
94.276	6		1	1
94.328	6		1	1
94.38	6		1	1
94.432	6		1	1
94.484	6		1	1
94.536	6		1	1
94.588	6		1	1
94.64	6		1	1
94.692	6		1	1
94.744	6		1	1
94.796	6		1	1
94.848	6		1	1
94.9	6		1	1
94.952	6		1	1
95.004	6		1	1
95.056	6		1	1
95.108	6		1	1
95.16	6		1	1
95.212	6		1	1
95.264	6		1	1
95.316	6		1	1
95.368	6		1	1
95.42	6		1	1
95.472	6		1	1
95.524	6		1	1
95.576	6		1	1
95.628	6		1	1
95.68	6		1	1
95.732	6		1	1
95.784	6		1	1
95.836	6		1	1
95.888	6		1	1
95.94	6		1	1
95.992	6		1	1
96.044	6		1	1
96.096	6		1	1
96.148	5		1	1
96.2	5		1	1
96.252	5		1	1
96.304	5		1	1
96.356	5		1	1
96.408	5		1	1
96.46	5		1	1
96.512	5		1	1
96.564	5		1	1
96.616	5		1	1
96.668	4		1	1
96.72	4		1	1
96.772	4		1	1
96.824	4		1	1
96.876	4		1	1
96.928	4		1	1
96.98	4		1	1
97.032	4		1	1
97.084	4		1	1
97.136	4		1	1
97.188	4		1	1
97.24	4		1	1
97.292	4		1	1
97.344	4		1	1
97.396	4		1	1
97.448	4		1	1
97.5	4		1	1
97.552	4		1	1
97.604	4		1	1
97.656	4		1	1
97.708	4		1	1
97.76	4		1	1
97.812	4		1	1
97.864	4		1
97.916	4		1
97.968	4		1
98.02	3		1
98.072	3		1
98.124	3		1
98.176	3		1
98.228	3		1
98.28	3		1
98.332	3		1
98.384	3		1
98.436	3		1
98.488	3		1
98.54	3		1
98.592	3		1
98.644	3		1
98.696	3		1
98.748	3		1
98.8	3		1
98.852	3		1
98.904	3		1
98.956	3		1
99.008	3		1
99.06	3		1
99.112	3		1
99.164	3		1
99.216	3		1
99.268	3		1
99.32	3		1
99.372	3		1
99.424	3		1
99.476	3		1
99.528	3		1
99.58	3		1
99.632	3		1
99.684	3		1
99.736	3		1
99.788	3		1
99.84	3		1
99.892	3		1
99.944	3		1
99.996	3		1
100.048	3		1
100.1	3		1
100.152	3		1
100.204	3		1
100.256	3		1
100.308	3		1
100.36	3		1
100.412	3		1
100.464	3		1
100.516	3		1
100.568	3		1
100.62	3		1
100.672	3		1
100.724	3		1
100.776	3		1
100.828	3		1
100.88	3		1
100.932	3		1
100.984	3		1
101.036	3		1
101.088	3		1
101.14	3		1
101.192	3		1
101.244	3		1
101.296	3		1
101.348	3		1
101.4	3		1
101.452	3		1
101.504	3		1
101.556	3		1
101.608	3		1
101.66	3		1
101.712	3		1
101.764	3		1
101.816	3		1
101.868	3		1
101.92	3		1
101.972	3		1
102.024	3		1
102.076	3		1
102.128	3		1
102.18	3		1
102.232	3		1
102.284	3		1
102.336	3		1
102.388	3		1
102.44	3		1
102.492	3		1
102.544	3		1
102.596	3		1
102.648	3		1
102.7	3		1
102.752	3		1
102.804	3		1
102.856	3		1
102.908	3		1
102.96	3		1
103.012	3		1
103.064	3		1
103.116	3		1
103.168	3		1
103.22	3		1
103.272	3		1
103.324	3		1
103.376	3		1
103.428	3		1
103.48	3		1
103.532	3		1
103.584	3		1
103.636	3		1
103.688	3		1
103.74	3		1
103.792	3		1
103.844	3		1
103.896	3		1
[truncated: 1,280 more rows]

## Sheet: Fig. 2d
[Pi]added (mM)	Afast × Events (Norm.)			Amedium × Events (Norm.)			Aslow × Events (Norm.)			Aslow-slow × Events (Norm.)
	Mean	.+error	.-error	Mean	.+error	.-error	Mean	.+error	.-error	Mean	.+error	.-error
0	0.345663	0.004785	0.004815	0.374328	0.007572	0.007615	0.280009	0.002787	0.002801
	0.48005	0.005552	0.005612	0.388869	0.014131	0.014126	0.131081	0.003247	0.00323
0.2	0.271002	0.002932	0.002971	0.217168	0.005226	0.005222	0.055597	0.002294	0.00225
0.3	0.270034	0.004639	0.004663	0.25846	0.007461	0.007523	0.230127	0.002822	0.00286
	0.364348	0.011004	0.011321	0.349197	0.075343	0.069422	0.053835	0.00999	0.00903
0.7	0.177627	0.008018	0.008359	0.221291	0.010007	0.01034	0.16209	0.001989	0.001981
1.3	0.162141	0.003415	0.003659	0.076883	0.00801	0.008117	0.024902	0.004595	0.004458
				0.296797	0.002193	0.00227	0.050796	0.002193	0.00227
2.7	0.063486	0.00651	0.005829	0.140482	0.010769	0.01037	0.065263	0.004259	0.004541
5.4	0.199497	0.004335	0.004352	0.200827	0.005661	0.005671	0.070497	0.001326	0.001319
	0.207838	0.003555	0.003597				0.399663	0.004571	0.004516	0.007472	0.001016	0.000919
10.8	0.115262	0.000888	0.000912				0.038584	0.000888	0.000912
21.5	0.090999	0.000798	0.000815				0.0403	0.000798	0.000815
							0.026738
43	0.02122
				0.034759
43.0BSA	0.050398
				0.048128

## Sheet: Fig. 2e
[Pi]added (mM)	kunsp. fast			kunsp. slow			kATPase			kATPase2
	Mean	.+error	.-error	Mean	.+error	.-error	Mean	.+error	.-error	Mean	.+error	.-error
0	2.87404	0.088503	0.085957	0.319906	0.006291	0.006238	0.051223	0.000365	0.000367
	2.56165	0.061112	0.059587	0.299367	0.006367	0.006253	0.047777	0.000903	0.000901
0.2	2.56522	0.074446	0.07198	0.256237	0.006076	0.005892	0.047174	0.001393	0.001386
0.3	2.84292	0.120942	0.116042	0.336367	0.01005	0.009916	0.059906	0.000513	0.000519
	1.66379	0.076152	0.071532	0.284011	0.014764	0.013597	0.061067	0.007482	0.007644
0.7	3.90857	0.274091	0.24087	0.679655	0.024804	0.023661	0.056986	0.000516	0.00051
1.3	3.27078	0.148128	0.140814	0.316437	0.037572	0.032214	0.066544	0.007617	0.007913
				0.859361	0.0197367	0.0190273	0.0926284	0.00407929	0.00394599
2.7	2.2533	0.278247	0.252208	0.455878	0.027933	0.028878	0.113815	0.004102	0.004399
5.4	3.70965	0.145125	0.140821	0.515581	0.012432	0.01234	0.056943	0.000906	0.000903
	3.20123	0.13184	0.127245				0.124863	0.000979	0.000953	0.0053	0.002086	0.00208
10.8	2.03018	0.107515	0.102726				0.069736	0.00186	0.001822
21.5	4.04169	0.155071	0.149922				0.16537	0.003334	0.003282
							0.057082	0.003665	0.003573
43	4.58394	0.439027	0.405446
				0.636135	0.057545	0.053538
43.0BSA	3.82289	0.210116	0.200008
				0.777221	0.054112	0.050927
