# Supplementary material for: Multistep orthophosphate release tunes actomyosin energy transduction
Source: Nat Commun. 2022 Aug 5;13:4575. doi: 10.1038/s41467-022-32110-9 (PMC9356070; doi:10.1038/s41467-022-32110-9)
Supplement: Supplementary file 22 — Source data [file 41467_2022_32110_MOESM22_ESM.zip › Moretto et al Fig. 3.xlsx]

## Sheet: Fig. 3b
	# hotspots (min 10 events / 15 min)
HMM	88
HMM*D•Vi	36
HMM*D•Vi @ [Pi]	1
BSA @ [Pi]	3

## Sheet: Fig. 3c
Time (s)	HMM	HMM*D•Vi	HMM*D•Vi @ [Pi]added = 43mM	BSA @ [Pi]added = 43mM
0	1233	776	11	37
0.052	1233	776	11	37
0.104	1222	752	9	35
0.156	1204	707	9	34
0.208	1159	651	8	32
0.26	1129	627	7	29
0.312	1122	619	5	29
0.364	1093	600	5	29
0.416	1068	579	5	27
0.468	1042	567	5	27
0.52	1020	545	5	26
0.572	1016	543	4	26
0.624	998	530	4	25
0.676	991	517	4	25
0.728	980	502	4	23
0.78	975	488	4	23
0.832	960	470	4	22
0.884	953	467	4	21
0.936	938	462	4	20
0.988	926	447	4	20
1.04	922	439	4	20
1.092	913	430	4	18
1.144	909	428	4	18
1.196	899	415	4	18
1.248	892	405	4	18
1.3	885	401	4	18
1.352	876	394	4	18
1.404	869	385	4	18
1.456	869	383	4	18
1.508	861	372	4	18
1.56	858	367	4	18
1.612	847	357	4	17
1.664	842	349	4	17
1.716	839	346	4	17
1.768	836	340	4	17
1.82	828	338	4	17
1.872	819	329	4	17
1.924	813	325	4	16
1.976	802	321	4	16
2.028	799	321	4	16
2.08	789	316	4	16
2.132	784	314	4	16
2.184	778	311	4	15
2.236	770	308	4	14
2.288	767	307	4	14
2.34	761	298	4	13
2.392	751	293	4	12
2.444	748	290	4	12
2.496	743	283	4	10
2.548	741	282	3	10
2.6	735	277	3	10
2.652	731	275	3	9
2.704	731	272	3	9
2.756	722	268	3	9
2.808	713	265	3	9
2.86	709	263	3	9
2.912	707	256	3	9
2.964	705	252	3	9
3.016	703	251	3	9
3.068	696	249	3	9
3.12	695	247	3	8
3.172	686	244	3	8
3.224	681	239	3	8
3.276	680	238	3	8
3.328	679	236	3	8
3.38	672	228	3	8
3.432	670	227	3	8
3.484	668	225	2	8
3.536	663	224	2	8
3.588	659	223	2	8
3.64	656	220	2	7
3.692	656	218	2	7
3.744	650	217	2	6
3.796	646	216	2	6
3.848	641	215	2	6
3.9	639	213	2	5
3.952	635	210	2	5
4.004	634	208	2	5
4.056	631	208	2	5
4.108	630	205	2	5
4.16	622	201	2	5
4.212	613	196	2	5
4.264	612	194	2	5
4.316	606	189	2	5
4.368	599	187	2	5
4.42	596	185	2	5
4.472	593	182	2	5
4.524	592	181	2	5
4.576	587	179	2	5
4.628	584	178	2	5
4.68	581	177	2	4
4.732	576	177	2	4
4.784	575	176	2	4
4.836	571	175	2	4
4.888	566	172	2	4
4.94	561	168	2	4
4.992	558	165	2	4
5.044	555	165	2	4
5.096	551	164	2	4
5.148	548	163	2	4
5.2	545	163	2	4
5.252	543	163	2	4
5.304	541	163	2	4
5.356	533	162	2	4
5.408	531	162	2	4
5.46	528	162	2	4
5.512	528	161	2	4
5.564	525	159	2	4
5.616	522	158	2	4
5.668	521	157	2	4
5.72	520	154	2	4
5.772	517	154	2	4
5.824	513	154	2	4
5.876	511	152	2	3
5.928	507	151	2	3
5.98	505	151	2	3
6.032	501	151	2	3
6.084	500	149	2	3
6.136	497	148	2	3
6.188	494	146	2	3
6.24	494	146	2	3
6.292	493	146	2	3
6.344	488	145	2	3
6.396	484	145	2	3
6.448	482	144	2	3
6.5	478	142	2	3
6.552	478	142	2	3
6.604	475	141	2	3
6.656	471	139	2	3
6.708	466	138	2	3
6.76	466	136	2	3
6.812	466	135	2	2
6.864	460	135	2	2
6.916	458	135	2	2
6.968	455	134	2	2
7.02	452	132	2	2
7.072	451	131	2	2
7.124	451	130	2	2
7.176	449	127	2	2
7.228	447	126	2	2
7.28	446	125	2	2
7.332	442	125	2	2
7.384	442	124	2	2
7.436	441	123	2	2
7.488	439	123	2	2
7.54	439	123	2	2
7.592	438	123	2	2
7.644	437	122	2	2
7.696	434	122	2	1
7.748	432	121	2	1
7.8	431	120	2	1
7.852	431	119	2	1
7.904	431	116	2	1
7.956	431	115	2	1
8.008	430	115	2	1
8.06	429	113	2	1
8.112	429	112	2	1
8.164	428	110	2	1
8.216	428	107	2	1
8.268	424	102	2	1
8.32	420	102	2	1
8.372	419	100	2	1
8.424	417	100	2	1
8.476	416	97	2	1
8.528	415	97	2	1
8.58	414	97	2	1
8.632	413	97	2	1
8.684	412	97	2	1
8.736	412	97	2	1
8.788	411	97	2	1
8.84	411	97	2	1
8.892	409	96	2	1
8.944	409	96	2	1
8.996	405	96	2	1
9.048	405	96	2	1
9.1	400	94	2	1
9.152	400	94	2	1
9.204	400	93	2	1
9.256	398	92	2
9.308	397	91	2
9.36	397	90	2
9.412	397	89	2
9.464	397	86	2
9.516	397	84	2
9.568	395	83	2
9.62	393	83	2
9.672	393	82	2
9.724	392	81	2
9.776	391	81	2
9.828	386	79	2
9.88	384	74	2
9.932	383	73	2
9.984	382	73	2
10.036	380	72	2
10.088	379	72	2
10.14	376	72	2
10.192	375	72	2
10.244	372	72	2
10.296	370	71	2
10.348	370	70	2
10.4	370	68	2
10.452	368	68	2
10.504	368	68	2
10.556	366	67	2
10.608	364	67	2
10.66	363	65	2
10.712	363	65	2
10.764	363	65	2
10.816	360	65	2
10.868	356	65	2
10.92	354	65	2
10.972	351	65	2
11.024	351	65	2
11.076	350	63	2
11.128	350	62	2
11.18	350	62	2
11.232	349	62	2
11.284	347	62	2
11.336	346	62	2
11.388	344	62	2
11.44	342	62	2
11.492	341	62	2
11.544	339	61	2
11.596	338	61	2
11.648	337	61	2
11.7	337	61	2
11.752	336	61	2
11.804	335	61	2
11.856	335	60	2
11.908	335	60	2
11.96	334	60	2
12.012	332	60	2
12.064	332	60	2
12.116	330	58	2
12.168	328	58	2
12.22	328	58	1
12.272	327	57	1
12.324	327	57	1
12.376	326	57	1
12.428	325	57	1
12.48	325	56	1
12.532	322	55	1
12.584	321	55	1
12.636	319	53	1
12.688	319	53	1
12.74	317	53	1
12.792	317	53	1
12.844	315	52	1
12.896	314	52	1
12.948	313	52	1
13	312	52	1
13.052	311	52	1
13.104	310	52	1
13.156	310	52	1
13.208	310	52	1
13.26	309	51	1
13.312	309	51	1
13.364	308	51	1
13.416	306	50	1
13.468	306	50	1
13.52	306	50	1
13.572	306	49	1
13.624	306	47	1
13.676	305	47	1
13.728	305	46	1
13.78	305	46	1
13.832	305	46	1
13.884	304	46
13.936	303	46
13.988	302	46
14.04	300	46
14.092	300	45
14.144	300	45
14.196	300	45
14.248	299	45
14.3	299	45
14.352	299	45
14.404	298	45
14.456	298	45
14.508	298	45
14.56	297	45
14.612	295	45
14.664	295	44
14.716	295	44
14.768	295	44
14.82	295	44
14.872	293	44
14.924	292	44
14.976	290	44
15.028	290	44
15.08	290	44
15.132	290	44
15.184	287	43
15.236	284	43
15.288	281	42
15.34	280	42
15.392	280	42
15.444	280	41
15.496	279	41
15.548	279	41
15.6	276	41
15.652	276	41
15.704	275	41
15.756	274	41
15.808	274	40
15.86	273	40
15.912	273	40
15.964	273	40
16.016	273	40
16.068	271	40
16.12	271	40
16.172	271	39
16.224	269	38
16.276	267	38
16.328	267	38
16.38	264	38
16.432	263	38
16.484	263	38
16.536	263	37
16.588	262	37
16.64	261	36
16.692	261	36
16.744	260	36
16.796	260	36
16.848	260	35
16.9	260	35
16.952	260	35
17.004	260	35
17.056	259	35
17.108	259	35
17.16	258	35
17.212	258	35
17.264	258	35
17.316	257	35
17.368	256	35
17.42	255	35
17.472	254	35
17.524	252	35
17.576	251	35
17.628	250	35
17.68	249	35
17.732	247	34
17.784	246	33
17.836	246	33
17.888	246	33
17.94	245	33
17.992	245	33
18.044	244	33
18.096	244	33
18.148	243	33
18.2	243	33
18.252	243	33
18.304	243	33
18.356	243	32
18.408	243	32
18.46	242	31
18.512	241	31
18.564	241	31
18.616	241	31
18.668	241	31
18.72	240	31
18.772	240	31
18.824	240	31
18.876	240	31
18.928	240	31
18.98	238	31
19.032	236	31
19.084	236	31
19.136	233	31
19.188	231	31
19.24	231	31
19.292	230	31
19.344	228	31
19.396	228	31
19.448	227	31
19.5	226	31
19.552	226	31
19.604	225	31
19.656	224	31
19.708	223	31
19.76	222	31
19.812	222	31
19.864	221	31
19.916	221	31
19.968	221	31
20.02	220	31
20.072	220	31
20.124	220	31
20.176	220	31
20.228	220	31
20.28	219	31
20.332	219	30
20.384	219	30
20.436	219	30
20.488	218	30
20.54	218	30
20.592	218	30
20.644	218	30
20.696	216	30
20.748	216	30
20.8	216	30
20.852	214	30
20.904	214	30
20.956	214	30
21.008	214	30
21.06	214	29
21.112	214	29
21.164	213	29
21.216	213	29
21.268	212	28
21.32	212	28
21.372	210	28
21.424	209	28
21.476	209	28
21.528	209	28
21.58	209	28
21.632	209	28
21.684	209	28
21.736	209	28
21.788	209	28
21.84	209	28
21.892	209	28
21.944	207	28
21.996	207	28
22.048	207	28
22.1	207	28
22.152	207	28
22.204	205	28
22.256	204	27
22.308	204	27
22.36	204	27
22.412	203	27
22.464	202	27
22.516	202	27
22.568	202	27
22.62	202	27
22.672	202	27
22.724	201	27
22.776	201	27
22.828	200	27
22.88	200	27
22.932	200	27
22.984	199	27
23.036	199	27
23.088	199	27
23.14	198	27
23.192	198	27
23.244	197	27
23.296	197	27
23.348	197	27
23.4	197	27
23.452	196	27
23.504	196	27
23.556	196	27
23.608	195	27
23.66	195	27
23.712	195	27
23.764	195	27
23.816	195	27
23.868	195	27
23.92	194	27
23.972	194	27
24.024	194	27
24.076	194	27
24.128	192	27
24.18	192	27
24.232	192	26
24.284	192	26
24.336	192	26
24.388	189	26
24.44	188	26
24.492	188	25
24.544	187	25
24.596	187	24
24.648	186	24
24.7	186	24
24.752	186	24
24.804	184	24
24.856	183	24
24.908	183	24
24.96	182	24
25.012	182	24
25.064	182	24
25.116	182	24
25.168	182	24
25.22	182	23
25.272	182	23
25.324	182	23
25.376	180	23
25.428	180	22
25.48	180	22
25.532	179	22
25.584	179	22
25.636	179	22
25.688	179	22
25.74	179	22
25.792	179	22
25.844	179	22
25.896	178	22
25.948	178	22
26	178	22
26.052	178	22
26.104	178	22
26.156	178	22
26.208	177	22
26.26	177	22
26.312	177	22
26.364	177	22
26.416	177	22
26.468	177	22
26.52	177	22
26.572	176	22
26.624	176	22
26.676	175	22
26.728	175	22
26.78	175	22
26.832	175	22
26.884	175	22
26.936	175	22
26.988	174	22
27.04	174	22
27.092	174	22
27.144	174	22
27.196	174	22
27.248	174	22
27.3	174	22
27.352	173	22
27.404	173	21
27.456	173	21
27.508	173	21
27.56	173	21
27.612	172	21
27.664	171	21
27.716	171	21
27.768	171	21
27.82	171	21
27.872	171	21
27.924	171	21
27.976	171	21
28.028	171	21
28.08	171	21
28.132	171	21
28.184	171	21
28.236	171	21
28.288	171	21
28.34	170	21
28.392	170	21
28.444	170	21
28.496	170	21
28.548	170	21
28.6	170	21
28.652	169	21
28.704	169	20
28.756	168	20
28.808	167	20
28.86	167	20
28.912	167	20
28.964	167	20
29.016	167	20
29.068	167	20
29.12	167	20
29.172	166	20
29.224	166	20
29.276	166	20
29.328	166	20
29.38	166	20
29.432	166	19
29.484	166	19
29.536	165	19
29.588	165	19
29.64	165	19
29.692	165	19
29.744	164	19
29.796	164	19
29.848	164	19
29.9	164	19
29.952	163	19
30.004	162	19
30.056	162	19
30.108	162	19
30.16	162	19
30.212	162	18
30.264	162	18
30.316	160	18
30.368	160	18
30.42	160	18
30.472	159	17
30.524	159	17
30.576	159	17
30.628	159	17
30.68	158	17
30.732	158	17
30.784	157	17
30.836	157	17
30.888	156	17
30.94	155	17
30.992	155	17
31.044	154	17
31.096	154	17
31.148	152	17
31.2	152	17
31.252	152	17
31.304	151	17
31.356	151	17
31.408	151	17
31.46	150	17
31.512	150	17
31.564	150	17
31.616	150	17
31.668	150	17
31.72	150	17
31.772	150	17
31.824	150	17
31.876	149	17
31.928	149	17
31.98	149	17
32.032	149	17
32.084	149	17
32.136	149	16
32.188	149	16
32.24	149	16
32.292	149	16
32.344	149	16
32.396	148	16
32.448	148	15
32.5	148	15
32.552	148	15
32.604	148	15
32.656	148	15
32.708	148	15
32.76	148	15
32.812	148	15
32.864	148	15
32.916	147	15
32.968	146	15
33.02	146	15
33.072	146	15
33.124	145	15
33.176	144	15
33.228	144	15
33.28	143	15
33.332	143	15
33.384	142	15
33.436	142	15
33.488	140	15
33.54	140	15
33.592	140	15
33.644	140	15
33.696	140	15
33.748	139	15
33.8	139	15
33.852	139	14
33.904	139	14
33.956	139	14
34.008	139	14
34.06	139	14
34.112	139	14
34.164	139	14
34.216	139	14
34.268	139	13
34.32	139	13
34.372	139	13
34.424	137	13
34.476	136	13
34.528	136	13
34.58	136	13
34.632	136	13
34.684	136	13
34.736	136	13
34.788	136	13
34.84	136	13
34.892	135	13
34.944	135	13
34.996	135	13
35.048	135	13
35.1	134	13
35.152	134	13
35.204	134	13
35.256	134	13
35.308	134	13
35.36	134	13
35.412	134	13
35.464	133	12
35.516	133	12
35.568	133	12
35.62	133	12
35.672	133	12
35.724	133	12
35.776	132	12
35.828	132	12
35.88	132	12
35.932	132	12
35.984	132	11
36.036	131	11
36.088	131	11
36.14	131	11
36.192	131	11
36.244	131	11
36.296	131	11
36.348	131	11
36.4	131	11
36.452	131	10
36.504	131	10
36.556	131	10
36.608	131	10
36.66	131	10
36.712	131	10
36.764	130	10
36.816	130	10
36.868	130	10
36.92	130	10
36.972	129	10
37.024	128	10
37.076	127	10
37.128	127	10
37.18	127	10
37.232	127	10
37.284	127	10
37.336	127	10
37.388	127	10
37.44	127	10
37.492	127	10
37.544	127	10
37.596	127	10
37.648	127	10
37.7	127	10
37.752	127	10
37.804	127	10
37.856	127	10
37.908	127	10
37.96	126	10
38.012	126	10
38.064	126	10
38.116	125	10
38.168	125	10
38.22	125	10
38.272	125	10
38.324	125	10
38.376	125	10
38.428	124	10
38.48	124	10
38.532	124	10
38.584	124	10
38.636	124	10
38.688	124	10
38.74	124	10
38.792	124	10
38.844	124	10
38.896	124	10
38.948	124	10
39	124	10
39.052	124	10
39.104	124	10
39.156	124	10
39.208	124	10
39.26	124	10
39.312	124	10
39.364	124	10
39.416	124	10
39.468	123	10
39.52	123	10
39.572	123	10
39.624	123	10
39.676	123	10
39.728	123	10
39.78	122	10
39.832	121	10
39.884	121	10
39.936	121	10
39.988	121	10
40.04	120	10
40.092	118	10
40.144	118	10
40.196	118	10
40.248	118	10
40.3	118	10
40.352	117	10
40.404	117	10
40.456	117	10
40.508	117	10
40.56	117	10
40.612	117	10
40.664	117	10
40.716	117	10
40.768	117	10
40.82	117	10
40.872	117	10
40.924	117	10
40.976	117	10
41.028	117	10
41.08	117	10
41.132	115	10
41.184	115	10
41.236	115	10
41.288	115	10
41.34	115	10
41.392	115	10
41.444	115	10
41.496	115	10
41.548	115	10
41.6	115	10
41.652	114	10
41.704	114	10
41.756	114	10
41.808	112	10
41.86	112	10
41.912	112	10
41.964	112	10
42.016	112	10
42.068	112	10
42.12	112	10
42.172	112	10
42.224	112	10
42.276	110	10
42.328	110	10
42.38	110	10
42.432	110	10
42.484	110	10
42.536	110	10
42.588	110	10
42.64	110	10
42.692	110	10
42.744	109	10
42.796	109	9
42.848	109	9
42.9	109	9
42.952	109	9
43.004	109	9
43.056	109	9
43.108	109	9
43.16	109	9
43.212	108	9
43.264	108	9
43.316	108	9
43.368	108	9
43.42	107	9
43.472	106	9
43.524	106	9
43.576	106	9
43.628	106	9
43.68	106	9
43.732	106	9
43.784	106	9
43.836	106	9
43.888	106	9
43.94	104	9
43.992	104	9
44.044	103	9
44.096	103	9
44.148	103	9
44.2	102	9
44.252	102	9
44.304	101	9
44.356	101	9
44.408	101	9
44.46	101	9
44.512	101	9
44.564	101	9
44.616	101	9
44.668	100	9
44.72	100	9
44.772	100	9
44.824	100	9
44.876	100	9
44.928	100	9
44.98	99	9
45.032	99	9
45.084	99	9
45.136	99	9
45.188	99	9
45.24	99	9
45.292	99	9
45.344	98	9
45.396	98	9
45.448	96	9
45.5	96	9
45.552	96	9
45.604	96	9
45.656	95	9
45.708	95	9
45.76	94	9
45.812	94	9
45.864	94	9
45.916	94	9
45.968	93	9
46.02	93	9
46.072	92	9
46.124	92	9
46.176	92	9
46.228	92	9
46.28	92	9
46.332	92	9
46.384	92	9
46.436	92	9
46.488	92	8
46.54	92	8
46.592	92	8
46.644	92	8
46.696	92	8
46.748	91	8
46.8	91	8
46.852	91	8
46.904	91	8
46.956	91	8
47.008	91	8
47.06	90	8
47.112	90	8
47.164	90	8
47.216	90	8
47.268	89	8
47.32	88	8
47.372	86	8
47.424	86	8
47.476	86	8
47.528	86	8
47.58	86	8
47.632	86	8
47.684	86	8
47.736	86	8
47.788	86	8
47.84	85	8
47.892	84	8
47.944	84	8
47.996	84	8
48.048	84	8
48.1	84	8
48.152	83	8
48.204	83	8
48.256	83	8
48.308	83	8
48.36	83	8
48.412	83	8
48.464	83	8
48.516	83	8
48.568	83	8
48.62	83	8
48.672	82	8
48.724	82	8
48.776	82	8
48.828	82	8
48.88	82	8
48.932	82	8
48.984	82	7
49.036	82	7
49.088	82	7
49.14	82	7
49.192	82	7
49.244	82	7
49.296	81	7
49.348	81	7
49.4	81	7
49.452	81	7
49.504	81	7
49.556	81	7
49.608	81	7
49.66	81	7
49.712	81	7
49.764	81	7
49.816	79	7
49.868	79	7
49.92	79	7
49.972	79	7
50.024	78	7
50.076	78	7
50.128	78	7
50.18	78	7
50.232	78	7
50.284	78	7
50.336	78	7
50.388	78	7
50.44	78	7
50.492	78	7
50.544	78	7
50.596	78	7
50.648	78	7
50.7	78	7
50.752	78	7
50.804	77	7
50.856	76	7
50.908	75	7
50.96	75	7
51.012	75	7
51.064	75	7
51.116	75	7
51.168	75	7
51.22	74	7
51.272	74	7
51.324	74	7
51.376	74	7
51.428	74	7
51.48	74	7
51.532	74	7
51.584	74	7
51.636	74	7
51.688	74	7
51.74	74	7
51.792	74	7
51.844	74	7
51.896	74	7
51.948	74	7
52	74	7
52.052	74	7
52.104	74	7
52.156	74	7
52.208	74	7
52.26	74	7
52.312	74	7
52.364	74	7
52.416	74	7
52.468	73	7
52.52	72	7
52.572	72	7
52.624	72	7
52.676	72	7
52.728	72	7
52.78	72	7
52.832	72	7
52.884	71	7
52.936	70	7
52.988	70	7
53.04	70	7
53.092	70	7
53.144	70	7
53.196	70	7
53.248	70	7
53.3	70	7
53.352	70	7
53.404	70	7
53.456	70	7
53.508	70	7
53.56	70	7
53.612	70	7
53.664	70	6
53.716	70	6
53.768	70	6
53.82	70	6
53.872	70	6
53.924	70	6
53.976	70	6
54.028	70	6
54.08	69	6
54.132	69	6
54.184	69	6
54.236	68	6
54.288	68	6
54.34	68	6
54.392	68	6
54.444	68	6
54.496	68	6
54.548	68	6
54.6	68	6
54.652	68	6
54.704	68	6
54.756	67	6
54.808	67	6
54.86	67	6
54.912	67	6
54.964	67	6
55.016	67	6
55.068	67	6
55.12	67	6
55.172	67	6
55.224	67	6
55.276	67	6
55.328	67	6
55.38	67	6
55.432	67	6
55.484	67	6
55.536	67	6
55.588	66	6
55.64	66	6
55.692	66	6
55.744	66	6
55.796	66	6
55.848	66	6
55.9	66	6
55.952	66	6
56.004	66	6
56.056	66	6
56.108	65	6
56.16	65	6
56.212	64	6
56.264	64	6
56.316	64	6
56.368	64	6
56.42	63	6
56.472	63	6
56.524	63	6
56.576	63	6
56.628	63	6
56.68	63	6
56.732	63	6
56.784	63	6
56.836	63	6
56.888	63	6
56.94	63	6
56.992	63	6
57.044	62	6
57.096	62	6
57.148	62	6
57.2	62	6
57.252	62	6
57.304	62	6
57.356	62	6
57.408	61	6
57.46	61	6
57.512	61	6
57.564	61	6
57.616	61	6
57.668	61	6
57.72	60	6
57.772	60	6
57.824	59	6
57.876	59	6
57.928	59	6
57.98	59	6
58.032	59	6
58.084	58	6
58.136	58	6
58.188	58	6
58.24	58	6
58.292	58	6
58.344	58	6
58.396	57	6
58.448	57	6
58.5	57	6
58.552	57	6
58.604	57	6
58.656	57	6
58.708	57	6
58.76	57	6
58.812	57	6
58.864	56	6
58.916	56	6
58.968	56	6
59.02	56	6
59.072	56	6
59.124	56	6
59.176	56	6
59.228	56	6
59.28	56	6
59.332	56	6
59.384	56	6
59.436	56	6
59.488	56	6
59.54	56	6
59.592	56	6
59.644	56	6
59.696	56	6
59.748	56	6
59.8	56	6
59.852	56	6
59.904	55	6
59.956	55	6
60.008	55	6
60.06	55	6
60.112	55	6
60.164	55	6
60.216	55	6
60.268	55	6
60.32	55	6
60.372	55	6
60.424	55	6
60.476	55	6
60.528	55	6
60.58	55	6
60.632	55	6
60.684	55	6
60.736	55	6
60.788	55	6
60.84	55	6
60.892	55	6
60.944	55	6
60.996	55	6
61.048	55	6
61.1	54	6
61.152	54	6
61.204	54	6
61.256	54	6
61.308	54	6
61.36	54	6
61.412	54	6
61.464	54	6
61.516	54	6
61.568	54	6
61.62	54	6
61.672	54	6
61.724	54	6
61.776	54	6
61.828	53	6
61.88	53	6
61.932	53	6
61.984	53	6
62.036	53	6
62.088	53	6
62.14	53	6
62.192	53	6
62.244	53	6
62.296	53	6
62.348	53	6
62.4	53	6
62.452	53	6
62.504	53	6
62.556	53	6
62.608	53	6
62.66	53	6
62.712	52	6
62.764	52	6
62.816	52	6
62.868	52	6
62.92	52	6
62.972	52	6
63.024	52	6
63.076	50	6
63.128	50	6
63.18	50	6
63.232	50	6
63.284	50	6
63.336	50	6
63.388	50	6
63.44	50	6
63.492	50	6
63.544	50	6
63.596	49	6
63.648	49	6
63.7	49	6
63.752	49	6
63.804	49	6
63.856	49	6
63.908	49	6
63.96	49	6
64.012	49	6
64.064	49	6
64.116	49	6
64.168	49	6
64.22	49	6
64.272	49	6
64.324	49	6
64.376	49	6
64.428	49	6
64.48	49	6
64.532	48	6
64.584	48	6
64.636	48	6
64.688	48	6
64.74	48	6
64.792	48	6
64.844	48	6
64.896	48	6
64.948	48	6
65	48	6
65.052	48	6
65.104	48	6
65.156	48	6
65.208	48	6
65.26	48	6
65.312	48	6
65.364	48	6
65.416	48	6
65.468	48	6
65.52	48	6
65.572	48	6
65.624	48	6
65.676	48	6
65.728	48	6
65.78	48	6
65.832	48	6
65.884	48	6
65.936	48	6
65.988	48	6
66.04	48	6
66.092	48	6
66.144	48	6
66.196	48	6
66.248	48	6
66.3	48	6
66.352	48	6
66.404	48	6
66.456	48	6
66.508	48	5
66.56	48	5
66.612	48	5
66.664	48	5
66.716	48	5
66.768	48	5
66.82	48	5
66.872	48	5
66.924	48	5
66.976	48	5
67.028	48	5
67.08	48	5
67.132	48	5
67.184	48	5
67.236	48	5
67.288	48	5
67.34	48	5
67.392	48	4
67.444	48	4
67.496	48	4
67.548	48	4
67.6	48	4
67.652	48	4
67.704	47	4
67.756	47	4
67.808	47	4
67.86	47	4
67.912	47	4
67.964	47	4
68.016	47	4
68.068	46	4
68.12	46	4
68.172	45	4
68.224	45	4
68.276	45	4
68.328	45	4
68.38	45	4
68.432	45	4
68.484	45	4
68.536	45	4
68.588	45	4
68.64	45	4
68.692	45	4
68.744	45	4
68.796	45	4
68.848	45	4
68.9	45	4
68.952	45	4
69.004	45	4
69.056	45	4
69.108	45	4
69.16	45	4
69.212	45	4
69.264	45	4
69.316	45	4
69.368	45	4
69.42	45	4
69.472	45	4
69.524	45	4
69.576	45	4
69.628	45	4
69.68	45	4
69.732	45	4
69.784	45	4
69.836	45	4
69.888	45	3
69.94	45	3
69.992	45	3
70.044	45	3
70.096	45	3
70.148	45	3
70.2	45	3
70.252	45	3
70.304	45	3
70.356	45	3
70.408	45	3
70.46	45	3
70.512	45	3
70.564	45	3
70.616	45	3
70.668	45	3
70.72	45	3
70.772	45	3
70.824	45	3
70.876	45	3
70.928	45	3
70.98	45	3
71.032	43	3
71.084	43	3
71.136	43	3
71.188	43	3
71.24	43	3
71.292	43	3
71.344	43	3
71.396	43	3
71.448	43	3
71.5	43	3
71.552	43	3
71.604	43	3
71.656	43	3
71.708	43	3
71.76	42	3
71.812	42	3
71.864	42	3
71.916	42	3
71.968	42	3
72.02	42	3
72.072	42	3
72.124	42	3
72.176	42	3
72.228	42	3
72.28	42	3
72.332	41	3
72.384	41	3
72.436	41	3
72.488	41	3
72.54	41	3
72.592	41	3
72.644	41	3
72.696	41	3
72.748	41	3
72.8	41	3
72.852	41	3
72.904	41	3
72.956	41	3
73.008	41	3
73.06	41	3
73.112	41	3
73.164	41	3
73.216	41	3
73.268	41	3
73.32	41	3
73.372	41	3
73.424	41	3
73.476	41	3
73.528	41	3
73.58	41	3
73.632	41	3
73.684	41	3
73.736	41	3
73.788	41	3
73.84	41	3
73.892	41	3
73.944	41	3
73.996	41	3
74.048	41	3
74.1	41	3
74.152	41	3
74.204	41	3
74.256	41	3
74.308	41	3
74.36	41	3
74.412	41	3
74.464	41	3
74.516	41	3
74.568	41	3
74.62	41	3
74.672	40	3
74.724	40	3
74.776	40	3
74.828	40	3
74.88	39	3
74.932	39	3
74.984	39	3
75.036	39	3
75.088	39	3
75.14	39	3
75.192	39	3
75.244	39	3
75.296	38	3
75.348	38	3
75.4	37	3
75.452	37	3
75.504	37	3
75.556	37	3
75.608	37	3
75.66	37	3
75.712	37	3
75.764	37	3
75.816	37	3
75.868	37	3
75.92	37	3
75.972	37	3
76.024	37	3
76.076	37	3
76.128	36	3
76.18	36	3
76.232	36	3
76.284	36	3
76.336	36	3
76.388	36	3
76.44	36	3
76.492	36	3
76.544	36	3
76.596	36	3
76.648	36	3
76.7	36	3
76.752	36	3
76.804	36	3
76.856	36	3
76.908	36	3
76.96	36	3
77.012	36	3
77.064	36	3
77.116	36	3
77.168	36	3
77.22	36	3
77.272	36	3
77.324	36	3
77.376	36	3
77.428	36	3
77.48	36	3
77.532	36	3
77.584	36	3
77.636	36	3
77.688	36	3
77.74	36	3
77.792	36	3
77.844	35	3
77.896	35	3
77.948	35	3
78	35	3
78.052	35	3
78.104	35	3
78.156	35	3
78.208	35	3
78.26	35	3
78.312	35	3
78.364	35	3
78.416	35	3
78.468	35	3
78.52	35	3
78.572	35	3
78.624	35	3
78.676	35	3
78.728	35	3
78.78	35	3
78.832	35	3
78.884	35	3
78.936	35	3
78.988	35	3
79.04	35	3
79.092	35	3
79.144	35	3
79.196	35	3
79.248	35	3
79.3	35	3
79.352	35	3
79.404	35	3
79.456	35	3
79.508	35	3
79.56	35	3
79.612	35	3
79.664	35	3
79.716	35	3
79.768	35	3
79.82	35	3
79.872	35	3
79.924	35	3
79.976	35	3
80.028	35	3
80.08	35	3
80.132	35	3
80.184	35	3
80.236	35	3
80.288	35	3
80.34	35	3
80.392	35	3
80.444	35	3
80.496	35	3
80.548	35	3
80.6	35	3
80.652	35	3
80.704	35	3
80.756	35	3
80.808	35	3
80.86	35	3
80.912	35	3
80.964	35	3
81.016	35	3
81.068	35	3
81.12	35	3
81.172	35	3
81.224	35	3
81.276	35	3
81.328	35	3
81.38	35	3
81.432	35	3
81.484	35	3
81.536	35	3
81.588	35	3
81.64	35	3
81.692	35	3
81.744	35	3
81.796	35	3
81.848	35	3
81.9	35	3
81.952	35	3
82.004	35	3
82.056	35	3
82.108	35	3
82.16	35	3
82.212	35	3
82.264	35	3
82.316	35	3
82.368	35	3
82.42	35	3
82.472	34	3
82.524	34	3
82.576	34	3
82.628	34	3
82.68	34	3
82.732	34	3
82.784	34	3
82.836	34	3
82.888	34	3
82.94	32	3
82.992	31	3
83.044	31	3
83.096	31	3
83.148	31	3
83.2	31	3
83.252	31	3
83.304	31	3
83.356	31	3
83.408	31	3
83.46	31	3
83.512	31	3
83.564	31	3
83.616	31	3
83.668	31	3
83.72	31	3
83.772	31	3
83.824	31	3
83.876	31	3
83.928	31	3
83.98	31	3
84.032	31	3
84.084	31	3
84.136	31	3
84.188	31	3
84.24	31	3
84.292	31	3
84.344	31	3
84.396	31	3
84.448	31	3
84.5	31	3
84.552	31	3
84.604	31	3
84.656	31	3
84.708	31	3
84.76	31	3
84.812	31	3
84.864	30	3
84.916	30	3
84.968	30	3
85.02	30	3
85.072	30	3
85.124	29	3
85.176	29	3
85.228	29	3
85.28	29	3
85.332	29	3
85.384	29	3
85.436	29	3
85.488	29	3
85.54	29	3
85.592	29	3
85.644	29	3
85.696	29	3
85.748	29	3
85.8	29	3
85.852	29	3
85.904	29	3
85.956	29	3
86.008	29	3
86.06	29	3
86.112	29	3
86.164	28	3
86.216	28	3
86.268	28	3
86.32	28	3
86.372	28	3
86.424	28	3
86.476	28	3
86.528	28	3
86.58	27	3
86.632	27	3
86.684	27	3
86.736	27	3
86.788	27	3
86.84	27	3
86.892	27	3
86.944	27	3
86.996	27	3
87.048	27	3
87.1	27	3
87.152	27	3
87.204	27	3
87.256	27	3
87.308	27	3
87.36	27	3
87.412	27	3
87.464	27	3
87.516	27	3
87.568	25	3
87.62	25	3
87.672	25	3
87.724	25	3
87.776	25	3
87.828	25	3
87.88	25	3
87.932	25	3
87.984	25	3
88.036	25	3
88.088	25	3
88.14	25	3
88.192	25	3
88.244	25	3
88.296	25	3
88.348	25	3
88.4	25	3
88.452	25	3
88.504	23	3
88.556	23	3
88.608	22	3
88.66	22	3
88.712	22	3
88.764	22	3
88.816	22	3
88.868	22	3
88.92	22	3
88.972	22	3
89.024	21	3
89.076	21	3
89.128	21	3
89.18	21	3
89.232	21	3
89.284	21	3
89.336	21	3
89.388	21	3
89.44	21	3
89.492	21	3
89.544	21	3
89.596	21	3
89.648	21	3
89.7	21	3
89.752	21	3
89.804	21	3
89.856	21	3
89.908	21	3
89.96	21	3
90.012	21	3
90.064	21	3
90.116	20	3
90.168	20	3
90.22	20	3
90.272	20	3
90.324	20	3
90.376	20	3
90.428	20	3
90.48	20	3
90.532	20	3
90.584	20	3
90.636	20	3
90.688	20	3
90.74	20	3
90.792	20	3
90.844	20	3
90.896	20	3
90.948	20	3
91	20	3
91.052	20	3
91.104	20	3
91.156	20	3
91.208	20	3
91.26	20	3
91.312	20	3
91.364	20	3
91.416	20	3
91.468	20	3
91.52	20	3
91.572	20	3
91.624	20	3
91.676	20	3
91.728	20	3
91.78	20	3
91.832	20	3
91.884	20	3
91.936	20	3
91.988	20	3
92.04	20	3
92.092	20	3
92.144	20	3
92.196	20	3
92.248	20	3
92.3	20	3
92.352	20	3
92.404	20	3
92.456	20	3
92.508	19	3
92.56	19	3
92.612	19	3
92.664	19	3
92.716	19	3
92.768	19	3
92.82	19	3
92.872	19	3
92.924	19	3
92.976	19	3
93.028	19	3
93.08	19	3
93.132	19	3
93.184	19	3
93.236	19	3
93.288	19	3
93.34	19	3
93.392	19	3
93.444	19	3
93.496	19	3
93.548	19	3
93.6	19	3
93.652	19	3
93.704	19	3
93.756	19	3
93.808	19	3
93.86	19	3
93.912	19	3
93.964	19	3
94.016	19	3
94.068	19	3
94.12	19	3
94.172	19	3
94.224	19	3
94.276	19	3
94.328	19	3
94.38	19	3
94.432	19	3
94.484	19	3
94.536	19	3
94.588	19	3
94.64	19	3
94.692	19	3
94.744	19	3
94.796	19	3
94.848	19	3
94.9	18	3
94.952	18	3
95.004	18	3
95.056	18	3
95.108	18	3
95.16	18	3
95.212	18	3
95.264	18	3
95.316	18	3
95.368	18	3
95.42	18	3
95.472	18	3
95.524	18	3
95.576	18	3
95.628	18	3
95.68	18	3
95.732	18	3
95.784	18	3
95.836	18	3
95.888	18	3
95.94	18	3
95.992	18	3
96.044	18	3
96.096	18	3
96.148	18	3
96.2	18	3
96.252	17	3
96.304	17	3
96.356	17	3
96.408	17	3
96.46	17	3
96.512	17	3
96.564	17	3
96.616	17	3
96.668	17	3
96.72	17	3
96.772	17	3
96.824	17	3
96.876	17	3
96.928	17	3
96.98	17	3
97.032	17	3
97.084	17	3
97.136	17	3
97.188	17	3
97.24	17	3
97.292	16	3
97.344	16	3
97.396	16	3
97.448	16	3
97.5	16	3
97.552	16	3
97.604	16	3
97.656	16	3
97.708	16	3
97.76	16	3
97.812	16	3
97.864	16	3
97.916	16	3
97.968	16	3
98.02	16	3
98.072	16	3
98.124	16	3
98.176	16	3
98.228	16	3
98.28	16	3
98.332	16	3
98.384	16	3
98.436	15	3
98.488	15	3
98.54	15	3
98.592	15	3
98.644	15	3
98.696	15	3
98.748	15	3
98.8	15	3
98.852	15	3
98.904	15	3
98.956	15	3
99.008	14	3
99.06	14	3
99.112	14	3
99.164	14	3
99.216	14	3
99.268	14	3
99.32	14	3
99.372	14	3
99.424	14	3
99.476	14	3
99.528	14	3
99.58	14	3
99.632	14	3
99.684	14	3
99.736	14	3
99.788	14	3
99.84	14	3
99.892	14	3
99.944	14	3
99.996	14	3
100.048	14	3
100.1	14	3
100.152	14	3
100.204	14	3
100.256	14	3
100.308	14	3
100.36	14	3
100.412	14	3
100.464	14	3
100.516	14	3
100.568	14	3
100.62	14	3
100.672	14	3
100.724	14	3
100.776	14	3
100.828	14	3
100.88	14	3
100.932	14	3
100.984	14	3
101.036	14	3
101.088	14	3
101.14	14	3
101.192	14	3
101.244	14	3
101.296	14	3
101.348	13	3
101.4	13	3
101.452	13	3
101.504	13	3
101.556	13	3
101.608	13	3
101.66	13	3
101.712	13	3
101.764	13	3
101.816	13	3
101.868	13	3
101.92	13	3
101.972	12	3
102.024	12	3
102.076	12	3
102.128	12	3
102.18	12	3
102.232	12	3
102.284	12	3
102.336	12	3
102.388	12	3
102.44	12	3
102.492	12	3
102.544	12	3
102.596	12	3
102.648	12	3
102.7	12	3
102.752	12	3
102.804	12	3
102.856	12	3
102.908	12	3
102.96	12	3
103.012	12	3
103.064	12	3
103.116	12	3
103.168	12	3
103.22	12	3
103.272	12	3
103.324	12	3
103.376	12	3
103.428	12	3
103.48	12	3
103.532	12	3
103.584	12	3
103.636	12	3
103.688	12	3
103.74	12	3
103.792	12	3
103.844	12	3
103.896	12	3
[truncated: 1,992 more rows]

## Sheet: Fig. 3d
	Afast × Events (Norm.)			Amedium × Events (Norm.)			Aslow × Events (Norm.)
	Mean	.+error	.-error	Mean	.+error	.-error	Mean	.+error	.-error
HMM	0.177811	0.003463	0.003476	0.491013	0.005258	0.005267	0.331176	0.001795	0.001791
HMM*D•Vi	0.273015	0.002556	0.00256	0.320036	0.003718	0.003691	0.036308	0.001161	0.001131
HMM*D•Vi @ [Pi	0.00598	0.000192	0.000209				0.002941	0.000192	0.000209
BSA @ [Pi]	0.005612	0.000977	0.001028	0.024396	0.000977	0.001028

## Sheet: Fig. 3e
	kunsp. fast			kunsp. slow			kATPase
	Mean	.+error	.-error	Mean	.+error	.-error	Mean	.+error	.-error
HMM	2.08497	0.0968148	0.093299	0.217903	0.00207054	0.00208128	0.0322792	0.000119386	0.000119623
HMM*D•Vi	1.45556	0.0274781	0.0267692	0.213082	0.00237336	0.00234016	0.0332047	0.000812546	0.000799951
HMM*D•Vi @ [Pi]added= 43mM	3.83497	0.624307	0.560481				0.0847923	0.00782571	0.00778378
BSA @ [Pi]added= 43mM	4.24907	1.64077	1.15409	0.398673	0.0118803	0.0121709
