# Supplementary material for: Multistep orthophosphate release tunes actomyosin energy transduction
Source: Nat Commun. 2022 Aug 5;13:4575. doi: 10.1038/s41467-022-32110-9 (PMC9356070; doi:10.1038/s41467-022-32110-9)
Supplement: Supplementary file 22 — Source data [file 41467_2022_32110_MOESM22_ESM.zip › Moretto et al Fig. 4.xlsx]

## Sheet: Fig. 4b
	MT	MDP	AMDP	AMDPpp	AMDP-L	AMD-H	AMDP-H	AM/AMD	AMD-L
-15	25	22.7	23.0281
-14.8	25	22.7	23.0276
-14.6	25	22.7	23.0271
-14.4	25	22.7	23.0267
-14.2	25	22.7	23.0262
-14	25	22.7	23.0258
-13.8	25	22.7	23.0253
-13.6	25	22.7	23.0249
-13.4	25	22.7	23.0244
-13.2	25	22.7	23.024
-13	25	22.7	23.0235
-12.8	25	22.7	23.0231
-12.6	25	22.7	23.0227
-12.4	25	22.7	23.0223
-12.2	25	22.7	23.0218
-12	25	22.7	23.0214
-11.8	25	22.7	23.021
-11.6	25	22.7	23.0206
-11.4	25	22.7	23.0202
-11.2	25	22.7	23.0198
-11	25	22.7	23.0194
-10.8	25	22.7	23.019
-10.6	25	22.7	23.0186
-10.4	25	22.7	23.0182
-10.2	25	22.7	23.0179
-10	25	22.7	23.0175
-9.8	25	22.7	23.0171
-9.6	25	22.7	23.0167
-9.4	25	22.7	23.0164
-9.2	25	22.7	23.016
-9	25	22.7	23.0157
-8.8	25	22.7	23.0153
-8.6	25	22.7	23.015
-8.4	25	22.7	23.0146
-8.2	25	22.7	23.0143
-8	25	22.7	23.0139
-7.8	25	22.7	23.0136
-7.6	25	22.7	23.0133
-7.4	25	22.7	23.013
-7.2	25	22.7	23.0126
-7	25	22.7	23.0123
-6.8	25	22.7	23.012
-6.6	25	22.7	23.0117
-6.4	25	22.7	23.0114
-6.2	25	22.7	23.0111
-6	25	22.7	23.0108
-5.8	25	22.7	23.0105
-5.6	25	22.7	23.0102
-5.4	25	22.7	23.0099
-5.2	25	22.7	23.0097
-5	25	22.7	23.0094
-4.8	25	22.7	23.0091
-4.6	25	22.7	23.0088
-4.4	25	22.7	23.0086
-4.2	25	22.7	23.0083
-4	25	22.7	23.0081
-3.8	25	22.7	23.0078
-3.6	25	22.7	23.0076
-3.4	25	22.7	23.0073
-3.2	25	22.7	23.0071
-3	25	22.7	23.0068
-2.8	25	22.7	23.0066
-2.6	25	22.7	23.0064
-2.4	25	22.7	23.0062
-2.2	25	22.7	23.0059
-2	25	22.7	23.0057
-1.8	25	22.7	23.0055
-1.6	25	22.7	23.0053
-1.4	25	22.7	23.0051
-1.2	25	22.7	23.0049
-1	25	22.7	23.0047
-0.8	25	22.7	23.0045
-0.6	25	22.7	23.0043
-0.4	25	22.7	23.0041
-0.2	25	22.7	23.004
0	25	22.7	23.0038
0.2	25	22.7	23.0036
0.4	25	22.7	23.0034
0.6	25	22.7	23.0033
0.8	25	22.7	23.0031
1	25	22.7	23.003
1.2	25	22.7	23.0028
1.4	25	22.7	23.0027
1.6	25	22.7	23.0025
1.8	25	22.7	23.0024
2	25	22.7	23.0022
2.2	25	22.7	23.0021
2.4	25	22.7	23.002
2.6	25	22.7	23.0019
2.8	25	22.7	23.0017
3	25	22.7	23.0016
3.2	25	22.7	23.0015
3.4	25	22.7	23.0014
3.6	25	22.7	23.0013
3.8	25	22.7	23.0012
4	25	22.7	23.0011
4.2	25	22.7	23.001
4.4	25	22.7	23.0009
4.6	25	22.7	23.0008
4.8	25	22.7	23.0008
5	25	22.7	23.0007
5.2	25	22.7	23.0006
5.4	25	22.7	23.0005
5.6	25	22.7	23.0005
5.8	25	22.7	23.0004
6	25	22.7	23.0004
6.2	25	22.7	23.0003
6.4	25	22.7	23.0003
6.6	25	22.7	23.0002
6.8	25	22.7	23.0002
7	25	22.7	23.0001
7.2	25	22.7	23.0001
7.4	25	22.7	23.0001
7.6	25	22.7	23.0001
7.8	25	22.7	23
8	25	22.7	23
8.2	25	22.7	23
8.4	25	22.7	23
8.6	25	22.7	23
8.8	25	22.7	23
9	25	22.7	23
9.2	25	22.7	23
9.4	25	22.7	23
9.6	25	22.7	23
9.8	25	22.7	23.0001
10	25	22.7	23.0001
10.2	25	22.7	23.0001
10.4	25	22.7	23.0001
10.6	25	22.7	23.0002
10.8	25	22.7	23.0002
11	25	22.7	23.0003
11.2	25	22.7	23.0003
11.4	25	22.7	23.0004
11.6	25	22.7	23.0004
11.8	25	22.7	23.0005
12	25	22.7	23.0005
12.2	25	22.7	23.0006
12.4	25	22.7	23.0007
12.6	25	22.7	23.0008
12.8	25	22.7	23.0008
13	25	22.7	23.0009
13.2	25	22.7	23.001
13.4	25	22.7	23.0011
13.6	25	22.7	23.0012
13.8	25	22.7	23.0013
14	25	22.7	23.0014
14.2	25	22.7	23.0015
14.4	25	22.7	23.0016
14.6	25	22.7	23.0017
14.8	25	22.7	23.0019
15	25	22.7	23.002
				AMDPpp	AMDP-L	AMD-H	AMDP-H	AM/AMD	AMD-L
-10				119.612	112.854	46.35	49.35	37	109.854
-9.83333				117.673	110.974	45.0764	48.0764	35.8431	107.974
-9.66667				115.754	109.113	43.8222	46.8222	34.7056	106.113
-9.5				113.854	107.272	42.5875	45.5875	33.5875	104.272
-9.33333				111.974	105.45	41.3722	44.3722	32.4889	102.45
-9.16667				110.113	103.647	40.1764	43.1764	31.4097	100.647
-9				108.272	101.864	39	42	30.35	98.864
-8.83333				106.45	100.1	37.8431	40.8431	29.3097	97.1004
-8.66667				104.647	98.3562	36.7056	39.7056	28.2889	95.3562
-8.5				102.864	96.6315	35.5875	38.5875	27.2875	93.6315
-8.33333				101.1	94.9262	34.4889	37.4889	26.3056	91.9262
-8.16667				99.3562	93.2404	33.4097	36.4097	25.3431	90.2404
-8				97.6315	91.574	32.35	35.35	24.4	88.574
-7.83333				95.9262	89.9271	31.3097	34.3097	23.4764	86.9271
-7.66667				94.2404	88.2996	30.2889	33.2889	22.5722	85.2996
-7.5				92.574	86.6915	29.2875	32.2875	21.6875	83.6915
-7.33333				90.9271	85.1029	28.3056	31.3056	20.8222	82.1029
-7.16667				89.2996	83.5337	27.3431	30.3431	19.9764	80.5337
-7				87.6915	81.984	26.4	29.4	19.15	78.984
-6.83333				86.1029	80.4537	25.4764	28.4764	18.3431	77.4537
-6.66667				84.5337	78.9429	24.5722	27.5722	17.5556	75.9429
-6.5				82.984	77.4515	23.6875	26.6875	16.7875	74.4515
-6.33333				81.4537	75.9796	22.8222	25.8222	16.0389	72.9796
-6.16667				79.9429	74.5271	21.9764	24.9764	15.3097	71.5271
-6				78.4515	73.094	21.15	24.15	14.6	70.094
-5.83333				76.9796	71.6804	20.3431	23.3431	13.9097	68.6804
-5.66667				75.5271	70.2862	19.5556	22.5556	13.2389	67.2862
-5.5				74.094	68.9115	18.7875	21.7875	12.5875	65.9115
-5.33333				72.6804	67.5562	18.0389	21.0389	11.9556	64.5562
-5.16667				71.2862	66.2204	17.3097	20.3097	11.3431	63.2204
-5				69.9115	64.904	16.6	19.6	10.75	61.904
-4.83333				68.5562	63.6071	15.9097	18.9097	10.1764	60.6071
-4.66667				67.2204	62.3296	15.2389	18.2389	9.62222	59.3296
-4.5				65.904	61.0715	14.5875	17.5875	9.0875	58.0715
-4.33333				64.6071	59.8329	13.9556	16.9556	8.57222	56.8329
-4.16667				63.3296	58.6137	13.3431	16.3431	8.07639	55.6137
-4				62.0715	57.414	12.75	15.75	7.6	54.414
-3.83333				60.8329	56.2337	12.1764	15.1764	7.14306	53.2337
-3.66667				59.6137	55.0729	11.6222	14.6222	6.70556	52.0729
-3.5				58.414	53.9315	11.0875	14.0875	6.2875	50.9315
-3.33333				57.2337	52.8096	10.5722	13.5722	5.88889	49.8096
-3.16667				56.0729	51.7071	10.0764	13.0764	5.50972	48.7071
-3				54.9315	50.624	9.6	12.6	5.15	47.624
-2.83333				53.8096	49.5604	9.14306	12.1431	4.80972	46.5604
-2.66667				52.7071	48.5162	8.70556	11.7056	4.48889	45.5162
-2.5				51.624	47.4915	8.2875	11.2875	4.1875	44.4915
-2.33333				50.5604	46.4862	7.88889	10.8889	3.90556	43.4862
-2.16667				49.5162	45.5004	7.50972	10.5097	3.64306	42.5004
-2				48.4915	44.534	7.15	10.15	3.4	41.534
-1.83333				47.4862	43.5871	6.80972	9.80972	3.17639	40.5871
-1.66667				46.5004	42.6596	6.48889	9.48889	2.97222	39.6596
-1.5				45.534	41.7515	6.1875	9.1875	2.7875	38.7515
-1.33333				44.5871	40.8629	5.90556	8.90556	2.62222	37.8629
-1.16667				43.6596	39.9937	5.64306	8.64306	2.47639	36.9937
-1				42.7515	39.144	5.4	8.4	2.35	36.144
-0.833333				41.8629	38.3137	5.17639	8.17639	2.24306	35.3137
-0.666667				40.9937	37.5029	4.97222	7.97222	2.15556	34.5029
-0.5				40.144	36.7115	4.7875	7.7875	2.0875	33.7115
-0.333333				39.3137	35.9396	4.62222	7.62222	2.03889	32.9396
-0.166667				38.5029	35.1871	4.47639	7.47639	2.00972	32.1871
0				37.7115	34.454	4.35	7.35	2	31.454
0.166667				36.9396	33.7404	4.24306	7.24306	2.00972	30.7404
0.333333				36.1871	33.0462	4.15556	7.15556	2.03889	30.0462
0.5				35.454	32.3715	4.0875	7.0875	2.0875	29.3715
0.666667				34.7404	31.7162	4.03889	7.03889	2.15556	28.7162
0.833333				34.0462	31.0804	4.00972	7.00972	2.24306	28.0804
1				33.3715	30.464	4	7	2.35	27.464
1.16667				32.7162	29.8671	4.00972	7.00972	2.47639	26.8671
1.33333				32.0804	29.2896	4.03889	7.03889	2.62222	26.2896
1.5				31.464	28.7315	4.0875	7.0875	2.7875	25.7315
1.66667				30.8671	28.1929	4.15556	7.15556	2.97222	25.1929
1.83333				30.2896	27.6737	4.24306	7.24306	3.17639	24.6737
2				29.7315	27.174	4.35	7.35	3.4	24.174
2.16667				29.1929	26.6937	4.47639	7.47639	3.64306	23.6937
2.33333				28.6737	26.2329	4.62222	7.62222	3.90556	23.2329
2.5				28.174	25.7915	4.7875	7.7875	4.1875	22.7915
2.66667				27.6937	25.3696	4.97222	7.97222	4.48889	22.3696
2.83333				27.2329	24.9671	5.17639	8.17639	4.80972	21.9671
3				26.7915	24.584	5.4	8.4	5.15	21.584
3.16667				26.3696	24.2204	5.64306	8.64306	5.50972	21.2204
3.33333				25.9671	23.8762	5.90556	8.90556	5.88889	20.8762
3.5				25.584	23.5515	6.1875	9.1875	6.2875	20.5515
3.66667				25.2204	23.2462	6.48889	9.48889	6.70556	20.2462
3.83333				24.8762	22.9604	6.80972	9.80972	7.14306	19.9604
4				24.5515	22.694	7.15	10.15	7.6	19.694
4.16667				24.2462	22.4471	7.50972	10.5097	8.07639	19.4471
4.33333				23.9604	22.2196	7.88889	10.8889	8.57222	19.2196
4.5				23.694	22.0115	8.2875	11.2875	9.0875	19.0115
4.66667				23.4471	21.8229	8.70556	11.7056	9.62222	18.8229
4.83333				23.2196	21.6537	9.14306	12.1431	10.1764	18.6537
5				23.0115	21.504	9.6	12.6	10.75	18.504
5.16667				22.8229	21.3737	10.0764	13.0764	11.3431	18.3737
5.33333				22.6537	21.2629	10.5722	13.5722	11.9556	18.2629
5.5				22.504	21.1715	11.0875	14.0875	12.5875	18.1715
5.66667				22.3737	21.0996	11.6222	14.6222	13.2389	18.0996
5.83333				22.2629	21.0471	12.1764	15.1764	13.9097	18.0471
6				22.1715	21.014	12.75	15.75	14.6	18.014
6.16667				22.0996	21.0004	13.3431	16.3431	15.3097	18.0004
6.33333				22.0471	21.0062	13.9556	16.9556	16.0389	18.0062
6.5				22.014	21.0315	14.5875	17.5875	16.7875	18.0315
6.66667				22.0004	21.0762	15.2389	18.2389	17.5556	18.0762
6.83333				22.0062	21.1404	15.9097	18.9097	18.3431	18.1404
7				22.0315	21.224	16.6	19.6	19.15	18.224
7.16667				22.0762	21.3271	17.3097	20.3097	19.9764	18.3271
7.33333				22.1404	21.4496	18.0389	21.0389	20.8222	18.4496
7.5				22.224	21.5915	18.7875	21.7875	21.6875	18.5915
7.66667				22.3271	21.7529	19.5556	22.5556	22.5722	18.7529
7.83333				22.4496	21.9337	20.3431	23.3431	23.4764	18.9337
8				22.5915	22.134	21.15	24.15	24.4	19.134
8.16667				22.7529	22.3537	21.9764	24.9764	25.3431	19.3537
8.33333				22.9337	22.5929	22.8222	25.8222	26.3056	19.5929
8.5				23.134	22.8515	23.6875	26.6875	27.2875	19.8515
8.66667				23.3537	23.1296	24.5722	27.5722	28.2889	20.1296
8.83333				23.5929	23.4271	25.4764	28.4764	29.3097	20.4271
9				23.8515	23.744	26.4	29.4	30.35	20.744
9.16667				24.1296	24.0804	27.3431	30.3431	31.4097	21.0804
9.33333				24.4271	24.4362	28.3056	31.3056	32.4889	21.4362
9.5				24.744	24.8115	29.2875	32.2875	33.5875	21.8115
9.66667				25.0804	25.2062	30.2889	33.2889	34.7056	22.2062
9.83333				25.4362	25.6204	31.3097	34.3097	35.8431	22.6204
10				25.8115	26.054	32.35	35.35	37	23.054
10.1667				26.2062	26.5071	33.4097	36.4097	38.1764	23.5071
10.3333				26.6204	26.9796	34.4889	37.4889	39.3722	23.9796
10.5				27.054	27.4715	35.5875	38.5875	40.5875	24.4715
10.6667				27.5071	27.9829	36.7056	39.7056	41.8222	24.9829
10.8333				27.9796	28.5137	37.8431	40.8431	43.0764	25.5137
11				28.4715	29.064	39	42	44.35	26.064
11.1667				28.9829	29.6337	40.1764	43.1764	45.6431	26.6337
11.3333				29.5137	30.2229	41.3722	44.3722	46.9556	27.2229
11.5				30.064	30.8315	42.5875	45.5875	48.2875	27.8315
11.6667				30.6337	31.4596	43.8222	46.8222	49.6389	28.4596
11.8333				31.2229	32.1071	45.0764	48.0764	51.0097	29.1071
12				31.8315	32.774	46.35	49.35	52.4	29.774
12.1667				32.4596	33.4604	47.6431	50.6431	53.8097	30.4604
12.3333				33.1071	34.1662	48.9556	51.9556	55.2389	31.1662
12.5				33.774	34.8915	50.2875	53.2875	56.6875	31.8915
12.6667				34.4604	35.6362	51.6389	54.6389	58.1556	32.6362
12.8333				35.1662	36.4004	53.0097	56.0097	59.6431	33.4004
13				35.8915	37.184	54.4	57.4	61.15	34.184
13.1667				36.6362	37.9871	55.8097	58.8097	62.6764	34.9871
13.3333				37.4004	38.8096	57.2389	60.2389	64.2222	35.8096
13.5				38.184	39.6515	58.6875	61.6875	65.7875	36.6515
13.6667				38.9871	40.5129	60.1556	63.1556	67.3722	37.5129
13.8333				39.8096	41.3937	61.6431	64.6431	68.9764	38.3937
14				40.6515	42.294	63.15	66.15	70.6	39.294
14.1667				41.5129	43.2137	64.6764	67.6764	72.2431	40.2137
14.3333				42.3937	44.1529	66.2222	69.2222	73.9056	41.1529
14.5				43.294	45.1115	67.7875	70.7875	75.5875	42.1115
14.6667				44.2137	46.0896	69.3722	72.3722	77.2889	43.0896
14.8333				45.1529	47.0871	70.9764	73.9764	79.0097	44.0871
15				46.1115	48.104	72.6	75.6	80.75	45.104

## Sheet: Fig. 4c
Experimental data (Coupland et al)
Pi	Isometric force (5 oC)	Isom force (30 oC)
0.2	1.16084	1.04549
0.5	1	1.00049
5	0.674825	0.88278
10	0.562937	0.848161
25	0.458042	0.78931
Modelled data
	Force (5 oC)	Velocity (nm/s)	Isometric force (30 oC)	Velocity 5 oC (nm/s)	Model- from Fig. S8	Model from Fig S8
0.1	1.3253	1.00096	1.13368	1	1.01539	0.994348
0.5	1	1	1	1	1	0.967642
5	0.60241		0.798895	1	0.894804	0.842805
10	0.528112	1.00096	0.759474	1	0.840924	0.802435
25	0.464859		0.725232	1	0.778704	0.767033
100	0.425703	1.00096	0.701579	0.998599	0.727389	0.744053

## Sheet: Fig. 4d
time	Pi=0.1 mM-force		time	Pi=0.5 mM-force		time	Pi=5 mM-force		time	Pi=10 mM-force		time	Pi=25 mM-force
0	0		0	0		0	0		0	0		0	0
1.83655e-05	0.0807449		1.83654e-05	0.0807448		1.83652e-05	0.0807434		1.8365e-05	0.0807419		1.83642e-05	0.0807372
2.77473e-05	0.148244		2.77472e-05	0.148244		2.77468e-05	0.14824		2.77463e-05	0.148237		2.77449e-05	0.148225
3.73891e-05	0.232753		3.7389e-05	0.232752		3.73884e-05	0.232746		3.73877e-05	0.23274		3.73857e-05	0.23272
4.73075e-05	0.333315		4.73075e-05	0.333314		4.73067e-05	0.333306		4.73058e-05	0.333296		4.73032e-05	0.333268
5.75204e-05	0.448997		5.75203e-05	0.448996		5.75194e-05	0.448985		5.75183e-05	0.448972		5.75151e-05	0.448934
6.80473e-05	0.578893		6.80472e-05	0.578892		6.80461e-05	0.578878		6.80449e-05	0.578862		6.80412e-05	0.578814
7.89103e-05	0.722122		7.89102e-05	0.722121		7.89089e-05	0.722104		7.89075e-05	0.722085		7.89034e-05	0.722028
9.01337e-05	0.877833		9.01336e-05	0.877831		9.01322e-05	0.877812		9.01307e-05	0.87779		9.01261e-05	0.877724
0.000101745	1.0452		0.000101745	1.0452		0.000101744	1.04518		0.000101742	1.04516		0.000101737	1.04508
0.000113776	1.22344		0.000113776	1.22344		0.000113774	1.22342		0.000113773	1.22339		0.000113767	1.22331
0.000126262	1.4118		0.000126262	1.41179		0.00012626	1.41177		0.000126258	1.41174		0.000126253	1.41166
0.000139243	1.60954		0.000139243	1.60954		0.000139241	1.60951		0.000139239	1.60948		0.000139234	1.6094
0.000152767	1.816		0.000152767	1.816		0.000152765	1.81597		0.000152764	1.81594		0.000152758	1.81585
0.00016689	2.03055		0.00016689	2.03055		0.000166889	2.03052		0.000166887	2.03049		0.000166881	2.0304
0.000181678	2.25261		0.000181678	2.25261		0.000181676	2.25258		0.000181674	2.25255		0.000181669	2.25247
0.00019721	2.48168		0.00019721	2.48168		0.000197208	2.48165		0.000197206	2.48162		0.0001972	2.48153
0.000213576	2.71724		0.000213576	2.71724		0.000213574	2.71721		0.000213572	2.71718		0.000213566	2.71709
0.000230897	2.95899		0.000230897	2.95899		0.000230895	2.95896		0.000230893	2.95893		0.000230886	2.95884
0.000249328	3.2068		0.000249328	3.2068		0.000249326	3.20677		0.000249324	3.20674		0.000249317	3.20665
0.000269079	3.46084		0.000269079	3.46083		0.000269077	3.46081		0.000269075	3.46077		0.000269068	3.46068
0.000289807	3.71411		0.000289807	3.71411		0.000289805	3.71408		0.000289803	3.71405		0.000289796	3.71396
0.000311626	3.96576		0.000311626	3.96576		0.000311624	3.96574		0.000311622	3.96571		0.000311616	3.96562
0.000334655	4.2148		0.000334655	4.2148		0.000334653	4.21477		0.000334651	4.21475		0.000334645	4.21467
0.000359033	4.46028		0.000359032	4.46028		0.000359031	4.46025		0.000359029	4.46023		0.000359023	4.46016
0.000383902	4.69213		0.000383902	4.69213		0.0003839	4.69211		0.000383899	4.69209		0.000383894	4.69203
0.00040938	4.91112		0.00040938	4.91111		0.000409379	4.9111		0.000409378	4.91108		0.000409375	4.91103
0.00043563	5.11819		0.00043563	5.11819		0.000435629	5.11817		0.000435629	5.11816		0.000435627	5.11813
0.000462803	5.314		0.000462803	5.314		0.000462803	5.31399		0.000462803	5.31398		0.000462804	5.31396
0.000491057	5.49904		0.000491057	5.49903		0.000491058	5.49903		0.000491058	5.49902		0.000491061	5.49901
0.000520561	5.67368		0.000520561	5.67368		0.000520563	5.67368		0.000520564	5.67367		0.000520569	5.67367
0.000551503	5.83822		0.000551503	5.83822		0.000551505	5.83822		0.000551506	5.83821		0.000551511	5.8382
0.000584085	5.99284		0.000584085	5.99284		0.000584087	5.99284		0.000584088	5.99283		0.000584093	5.99282
0.000618571	6.13782		0.000618571	6.13782		0.000618573	6.13781		0.000618575	6.13781		0.000618579	6.13779
0.000655289	6.2734		0.000655289	6.2734		0.000655291	6.27339		0.000655292	6.27339		0.000655297	6.27337
0.000694659	6.39986		0.00069466	6.39986		0.000694661	6.39985		0.000694663	6.39984		0.000694668	6.39982
0.00073725	6.51749		0.00073725	6.51749		0.000737252	6.51748		0.000737254	6.51748		0.00073726	6.51746
0.000783703	6.62631		0.000783704	6.62631		0.000783706	6.62631		0.000783709	6.6263		0.000783718	6.62629
0.000833703	6.72425		0.000833704	6.72425		0.000833706	6.72424		0.000833709	6.72423		0.000833718	6.72422
0.000883703	6.80553		0.000883704	6.80553		0.000883706	6.80552		0.000883709	6.80552		0.000883718	6.8055
0.000933703	6.87297		0.000933704	6.87297		0.000933706	6.87296		0.000933709	6.87296		0.000933718	6.87294
0.000983703	6.92891		0.000983704	6.92891		0.000983706	6.9289		0.000983709	6.92889		0.000983718	6.92888
0.0010337	6.97529		0.0010337	6.97529		0.00103371	6.97529		0.00103371	6.97528		0.00103372	6.97526
0.0010837	7.01375		0.0010837	7.01375		0.00108371	7.01375		0.00108371	7.01374		0.00108372	7.01373
0.0011337	7.04564		0.0011337	7.04564		0.00113371	7.04563		0.00113371	7.04563		0.00113372	7.04561
0.0011837	7.07207		0.0011837	7.07207		0.00118371	7.07206		0.00118371	7.07206		0.00118372	7.07204
0.0012337	7.09397		0.0012337	7.09397		0.00123371	7.09397		0.00123371	7.09396		0.00123372	7.09395
0.0012837	7.11213		0.0012837	7.11213		0.00128371	7.11213		0.00128371	7.11212		0.00128372	7.11211
0.0013337	7.12718		0.0013337	7.12718		0.00133371	7.12718		0.00133371	7.12717		0.00133372	7.12716
0.0013837	7.13965		0.0013837	7.13965		0.00138371	7.13965		0.00138371	7.13965		0.00138372	7.13964
0.0014337	7.14999		0.0014337	7.14999		0.00143371	7.14999		0.00143371	7.14998		0.00143372	7.14998
0.0014837	7.15856		0.0014837	7.15856		0.00148371	7.15855		0.00148371	7.15855		0.00148372	7.15854
0.0015337	7.16566		0.0015337	7.16565		0.00153371	7.16565		0.00153371	7.16565		0.00153372	7.16564
0.0015837	7.17154		0.0015837	7.17154		0.00158371	7.17154		0.00158371	7.17153		0.00158372	7.17153
0.0016337	7.17641		0.0016337	7.17641		0.00163371	7.17641		0.00163371	7.17641		0.00163372	7.17641
0.0016837	7.18045		0.0016837	7.18045		0.00168371	7.18045		0.00168371	7.18045		0.00168372	7.18045
0.0017337	7.1838		0.0017337	7.1838		0.00173371	7.1838		0.00173371	7.1838		0.00173372	7.1838
0.0017837	7.18658		0.0017837	7.18658		0.00178371	7.18658		0.00178371	7.18658		0.00178372	7.18657
0.0018337	7.18888		0.0018337	7.18888		0.00183371	7.18888		0.00183371	7.18888		0.00183372	7.18887
0.0018837	7.19078		0.0018837	7.19078		0.00188371	7.19078		0.00188371	7.19078		0.00188372	7.19078
0.0019337	7.19236		0.0019337	7.19236		0.00193371	7.19236		0.00193371	7.19236		0.00193372	7.19236
0.0019837	7.19367		0.0019837	7.19367		0.00198371	7.19367		0.00198371	7.19367		0.00198372	7.19367
0.0020337	7.19475		0.0020337	7.19475		0.00203371	7.19475		0.00203371	7.19475		0.00203372	7.19475
0.0020837	7.19565		0.0020837	7.19565		0.00208371	7.19565		0.00208371	7.19565		0.00208372	7.19565
0.0021337	7.1964		0.0021337	7.1964		0.00213371	7.1964		0.00213371	7.1964		0.00213372	7.1964
0.0021837	7.19701		0.0021837	7.19701		0.00218371	7.19701		0.00218371	7.19701		0.00218372	7.19701
0.0022337	7.19753		0.0022337	7.19753		0.00223371	7.19753		0.00223371	7.19753		0.00223372	7.19753
0.0022837	7.19795		0.0022837	7.19795		0.00228371	7.19795		0.00228371	7.19795		0.00228372	7.19795
0.0023337	7.1983		0.0023337	7.1983		0.00233371	7.1983		0.00233371	7.1983		0.00233372	7.1983
0.0023837	7.19859		0.0023837	7.19859		0.00238371	7.19859		0.00238371	7.19859		0.00238372	7.19859
0.0024337	7.19883		0.0024337	7.19883		0.00243371	7.19883		0.00243371	7.19883		0.00243372	7.19883
0.0024837	7.19903		0.0024837	7.19903		0.00248371	7.19903		0.00248371	7.19903		0.00248372	7.19903
0.0025337	7.1992		0.0025337	7.1992		0.00253371	7.1992		0.00253371	7.1992		0.00253372	7.1992
0.0025837	7.19934		0.0025837	7.19934		0.00258371	7.19934		0.00258371	7.19934		0.00258372	7.19934
0.0026337	7.19945		0.0026337	7.19945		0.00263371	7.19945		0.00263371	7.19945		0.00263372	7.19945
0.0026837	7.19954		0.0026837	7.19954		0.00268371	7.19954		0.00268371	7.19954		0.00268372	7.19954
0.0027337	7.19962		0.0027337	7.19962		0.00273371	7.19962		0.00273371	7.19962		0.00273372	7.19962
0.0027837	7.19969		0.0027837	7.19969		0.00278371	7.19969		0.00278371	7.19969		0.00278372	7.19969
0.0028337	7.19974		0.0028337	7.19974		0.00283371	7.19974		0.00283371	7.19974		0.00283372	7.19974
0.0028837	7.19979		0.0028837	7.19979		0.00288371	7.19978		0.00288371	7.19978		0.00288372	7.19978
0.0029337	7.19982		0.0029337	7.19982		0.00293371	7.19982		0.00293371	7.19982		0.00293372	7.19982
0.0029837	7.19985		0.0029837	7.19985		0.00298371	7.19985		0.00298371	7.19985		0.00298372	7.19985
0.0030337	7.19988		0.0030337	7.19988		0.00303371	7.19988		0.00303371	7.19988		0.00303372	7.19988
0.0030837	7.1999		0.0030837	7.1999		0.00308371	7.1999		0.00308371	7.1999		0.00308372	7.1999
0.0031337	7.19992		0.0031337	7.19992		0.00313371	7.19992		0.00313371	7.19992		0.00313372	7.19992
0.0031837	7.19993		0.0031837	7.19993		0.00318371	7.19993		0.00318371	7.19993		0.00318372	7.19993
0.0032337	7.19994		0.0032337	7.19994		0.00323371	7.19994		0.00323371	7.19994		0.00323372	7.19994
0.0032837	7.19995		0.0032837	7.19995		0.00328371	7.19995		0.00328371	7.19995		0.00328372	7.19995
0.0033337	7.19996		0.0033337	7.19996		0.00333371	7.19996		0.00333371	7.19996		0.00333372	7.19996
0.0033837	7.19997		0.0033837	7.19997		0.00338371	7.19997		0.00338371	7.19997		0.00338372	7.19997
0.0034337	7.19997		0.0034337	7.19997		0.00343371	7.19997		0.00343371	7.19997		0.00343372	7.19997
0.0034837	7.19998		0.0034837	7.19998		0.00348371	7.19998		0.00348371	7.19998		0.00348372	7.19998
0.0035337	7.19998		0.0035337	7.19998		0.00353371	7.19998		0.00353371	7.19998		0.00353372	7.19998
0.0035837	7.19998		0.0035837	7.19998		0.00358371	7.19998		0.00358371	7.19998		0.00358372	7.19998
0.0036337	7.19999		0.0036337	7.19999		0.00363371	7.19999		0.00363371	7.19999		0.00363372	7.19999
0.0036837	7.19999		0.0036837	7.19999		0.00368371	7.19999		0.00368371	7.19999		0.00368372	7.19999
0.0037337	7.19999		0.0037337	7.19999		0.00373371	7.19999		0.00373371	7.19999		0.00373372	7.19999
0.0037837	7.19999		0.0037837	7.19999		0.00378371	7.19999		0.00378371	7.19999		0.00378372	7.19999
0.0038337	7.19999		0.0038337	7.19999		0.00383371	7.19999		0.00383371	7.19999		0.00383372	7.19999
0.0038837	7.19999		0.0038837	7.19999		0.00388371	7.19999		0.00388371	7.19999		0.00388372	7.19999
0.0039337	7.2		0.0039337	7.2		0.00393371	7.2		0.00393371	7.2		0.00393372	7.2
0.0039837	7.2		0.0039837	7.2		0.00398371	7.2		0.00398371	7.2		0.00398372	7.2
0.0040337	7.2		0.0040337	7.2		0.00403371	7.2		0.00403371	7.2		0.00403372	7.2
0.0040837	7.2		0.0040837	7.2		0.00408371	7.2		0.00408371	7.2		0.00408372	7.2
0.0041337	7.2		0.0041337	7.2		0.00413371	7.2		0.00413371	7.2		0.00413372	7.2
0.0041837	7.2		0.0041837	7.2		0.00418371	7.2		0.00418371	7.2		0.00418372	7.2
0.0042337	7.2		0.0042337	7.2		0.00423371	7.2		0.00423371	7.2		0.00423372	7.2
0.0042837	7.2		0.0042837	7.2		0.00428371	7.2		0.00428371	7.2		0.00428372	7.2
0.0043337	7.2		0.0043337	7.2		0.00433371	7.2		0.00433371	7.2		0.00433372	7.2
0.0043837	7.2		0.0043837	7.2		0.00438371	7.2		0.00438371	7.2		0.00438372	7.2
0.0044337	7.2		0.0044337	7.2		0.00443371	7.2		0.00443371	7.2		0.00443372	7.2
0.0044837	7.2		0.0044837	7.2		0.00448371	7.2		0.00448371	7.2		0.00448372	7.2
0.0045337	7.2		0.0045337	7.2		0.00453371	7.2		0.00453371	7.2		0.00453372	7.2
0.0045837	7.2		0.0045837	7.2		0.00458371	7.2		0.00458371	7.2		0.00458372	7.2
0.0046337	7.2		0.0046337	7.2		0.00463371	7.2		0.00463371	7.2		0.00463372	7.2
0.0046837	7.2		0.0046837	7.2		0.00468371	7.2		0.00468371	7.2		0.00468372	7.2
0.0047337	7.2		0.0047337	7.2		0.00473371	7.2		0.00473371	7.2		0.00473372	7.2
0.0047837	7.2		0.0047837	7.2		0.00478371	7.2		0.00478371	7.2		0.00478372	7.2
0.0048337	7.2		0.0048337	7.2		0.00483371	7.2		0.00483371	7.2		0.00483372	7.2
0.0048837	7.2		0.0048837	7.2		0.00488371	7.2		0.00488371	7.2		0.00488372	7.2
0.0049337	7.2		0.0049337	7.2		0.00493371	7.2		0.00493371	7.2		0.00493372	7.2
0.0049837	7.2		0.0049837	7.2		0.00498371	7.2		0.00498371	7.2		0.00498372	7.2
0.005	7.2		0.005	7.2		0.005	7.2		0.005	7.2		0.005	7.2
