# Supplementary material for: Multistep orthophosphate release tunes actomyosin energy transduction
Source: Nat Commun. 2022 Aug 5;13:4575. doi: 10.1038/s41467-022-32110-9 (PMC9356070; doi:10.1038/s41467-022-32110-9)
Supplement: Supplementary file 22 — Source data [file 41467_2022_32110_MOESM22_ESM.zip › Moretto et al Fig. 5.xlsx]

## Sheet: Fig. 5a-simulated data
5 mM Pi			10 mM Pi			25 mM Pi
Time	Force (norm)		Time	Force (norm)		Time	Force (norm)
0	1		0	1		0	1
0.000157629	0.999898		0.000123465	0.999893		0.000102332	0.999839
0.000299865	0.99951		0.00024693	0.999377		0.000204663	0.999019
0.000494571	0.998513		0.000405844	0.998034		0.00033245	0.996872
0.000744339	0.996677		0.000603734	0.995523		0.000485782	0.992883
0.00110541	0.993409		0.000867527	0.991251		0.000678998	0.986304
0.00160601	0.988387		0.00124882	0.984151		0.000932486	0.976165
0.00218958	0.982381		0.00170473	0.975205		0.00126976	0.961629
0.00278987	0.976297		0.00223791	0.964822		0.00165995	0.944812
0.0031919	0.972329		0.00264526	0.957142		0.00211031	0.926414
0.00359393	0.968454		0.0030526	0.949747		0.00264507	0.906485
0.00400342	0.964621		0.00345464	0.942736		0.00319975	0.88807
0.00439761	0.961029		0.00383713	0.936348		0.00359324	0.876312
0.00477186	0.957725		0.00420769	0.930407		0.00398672	0.865559
0.00514238	0.954542		0.00458576	0.924607		0.00439089	0.855468
0.00552872	0.951329		0.0049828	0.918783		0.00478801	0.84643
0.00593365	0.948066		0.00538931	0.913108		0.00516852	0.838505
0.00633867	0.944921		0.00578499	0.907845		0.00554157	0.831391
0.0067259	0.942011		0.00616286	0.903064		0.00592325	0.824716
0.00709801	0.939316		0.00653504	0.898568		0.0063208	0.818371
0.00747301	0.936686		0.00691913	0.894156		0.00672336	0.812514
0.00786573	0.934034		0.00732003	0.889777		0.00711497	0.807328
0.00827165	0.931389		0.00772368	0.885602		0.0074924	0.802755
0.00867117	0.928892		0.00811332	0.881775		0.00786764	0.798599
0.00905287	0.926588		0.00848857	0.878283		0.0082545	0.794678
0.00942507	0.924431		0.008864	0.874958		0.00865438	0.79099
0.00980547	0.922301		0.00925372	0.871689		0.00905383	0.787633
0.0102031	0.920166		0.00965632	0.868489		0.00944053	0.784679
0.0106077	0.918074		0.0100558	0.865493		0.00981658	0.782049
0.0110014	0.916126		0.0104403	0.862758		0.0101952	0.779634
0.0113793	0.914323		0.0108149	0.86024		0.0105865	0.777352
0.0117535	0.912612		0.0111946	0.857816		0.0109869	0.775233
0.0121394	0.910911		0.0115889	0.85544		0.0113825	0.773324
0.01254	0.909221		0.0119912	0.853147		0.0117653	0.771647
0.0129417	0.907592		0.0123859	0.851029		0.0121416	0.770137
0.0133299	0.906087		0.0127666	0.849092		0.0125241	0.76874
0.0137059	0.904682		0.0131422	0.84729		0.0129188	0.767423
0.0140834	0.903333		0.0135266	0.845542		0.0133182	0.766217
0.0144744	0.901987		0.013924	0.84384		0.0137095	0.765137
0.014876	0.900667		0.0143244	0.842218		0.0140897	0.764187
0.0152736	0.89941		0.0147144	0.840734		0.0144676	0.763319
0.0156574	0.898253		0.0150929	0.839369		0.0148541	0.762516
0.0160333	0.89716		0.0154709	0.838085		0.0152508	0.76176
0.0164148	0.8961		0.0158596	0.836834		0.015648	0.761079
0.0168097	0.895043		0.0162586	0.835629		0.0160355	0.760469
0.0172107	0.894022		0.0166559	0.834492		0.0164144	0.759931
0.0176038	0.893057		0.0170419	0.833458		0.0167947	0.759433
0.0179845	0.892168		0.0174197	0.832496		0.0171848	0.758973
0.0183616	0.891317		0.0178008	0.831586		0.0175822	0.758542
0.0187475	0.890487		0.0181932	0.830697		0.0179764	0.75816
0.0191449	0.889664		0.0185922	0.829851		0.0183608	0.757814
0.0195437	0.888878		0.0189859	0.829059		0.0187397	0.75751
0.0199327	0.888139		0.0193689	0.828339		0.019123	0.757224
0.0203117	0.887455		0.0197472	0.827662		0.0195158	0.756963
0.0206912	0.886792		0.0201319	0.827018		0.0199125	0.756718
0.021081	0.886145		0.0205268	0.82639		0.0203036	0.756504
0.0214794	0.885507		0.0209246	0.8258		0.0206859	0.756308
0.0218753	0.884906		0.0213147	0.825249		0.0210658	0.756136
0.0222607	0.884339		0.0216957	0.824749		0.0214522	0.755972
0.0226394	0.883812		0.0220757	0.824272		0.0218466	0.755824
0.023022	0.883295		0.0224638	0.823818		0.0222418	0.755685
0.0234149	0.882793		0.0228601	0.823377		0.0226299	0.755566
0.023813	0.8823		0.0232557	0.822968		0.0230111	0.755454
0.0242055	0.881841		0.0236427	0.822585		0.0233928	0.755358
0.0245884	0.881407		0.0240229	0.822237		0.0237819	0.755263
0.0249679	0.880999		0.0244053	0.821901		0.024177	0.755181
0.0253538	0.880597		0.0247963	0.821582		0.0245701	0.755101
0.0257488	0.880209		0.0251928	0.821273		0.0249557	0.755036
0.0261454	0.879829		0.0255857	0.820991		0.0253367	0.754971
0.0265347	0.879479		0.0259702	0.820724		0.0257207	0.754918
0.0269161	0.879145		0.0263507	0.820482		0.026112	0.754863
0.0272974	0.87883		0.0267358	0.820245		0.0265067	0.754818
0.0276863	0.878517		0.0271288	0.820022		0.0268974	0.754771
0.0280822	0.878218		0.0275245	0.819806		0.0272813	0.754736
0.0284767	0.877927		0.0279147	0.819612		0.0276629	0.754698
0.0288632	0.87766		0.0282975	0.819426		0.0280493	0.754669
0.0292442	0.877401		0.0286793	0.819257		0.028442	0.754636
0.0296278	0.877158		0.029067	0.81909		0.0288357	0.754612
0.0300192	0.876915		0.0294612	0.818936		0.0292241	0.754585
0.030415	0.876685		0.0298553	0.818785		0.0296069	0.754566
0.030807	0.876462		0.030243	0.818651		0.0299899	0.754544
0.0311914	0.876258		0.0306252	0.818521		0.0303784	0.754528
0.0315729	0.876058		0.0310086	0.818403		0.0307717	0.754509
0.031959	0.87587		0.0313986	0.818286		0.0311638	0.754497
0.0323521	0.875681		0.0317931	0.818179		0.0315503	0.75448
0.032747	0.875505		0.0321853	0.818073		0.0319328	0.754471
0.0331365	0.875334		0.0325709	0.817982		0.0323175	0.754457
0.0335196	0.875178		0.0329532	0.81789		0.0327077	0.754449
0.0339023	0.875023		0.0333387	0.817809		0.0331009	0.754437
0.0342908	0.874878		0.0337304	0.817726		0.0334912	0.754431
0.0346848	0.874731		0.0341244	0.817652		0.0338762	0.754421
0.0350781	0.874597		0.0345145	0.817578		0.0342593	0.754417
0.0354654	0.874465		0.0348988	0.817516		0.0346457	0.754408
0.0358481	0.874346		0.0352819	0.817451		0.0350371	0.754405
0.0362325	0.874226		0.0356694	0.817395		0.0354296	0.754396
0.0366229	0.874114		0.0360621	0.817336		0.0358181	0.754395
0.037017	0.874001		0.036455	0.817286		0.0362023	0.754387
0.0374084	0.873899		0.0368431	0.817234		0.0365862	0.754386
0.037794	0.873797		0.0372268	0.817191		0.0369743	0.75438
0.038177	0.873705		0.0376111	0.817145		0.0373663	0.75438
0.0385633	0.873612		0.0380004	0.817107		0.0377576	0.754374
0.0389552	0.873526		0.0383935	0.817065		0.0381446	0.754374
0.0393486	0.873438		0.0387849	0.817031		0.0385285	0.754369
0.0397381	0.873361		0.0391715	0.816994		0.0389137	0.754369
0.0401226	0.873282		0.0395551	0.816965		0.0393032	0.754364
0.0405065	0.873212		0.039941	0.816932		0.0396951	0.754365
0.0408946	0.873139		0.0403317	0.816906		0.0400851	0.754361
0.0412872	0.873074		0.0407244	0.816876		0.040471	0.754362
0.0416796	0.873006		0.0411143	0.816854		0.0408551	0.754358
0.0420674	0.872947		0.0414997	0.816827		0.0412416	0.754359
0.0424514	0.872886		0.0418839	0.816808		0.0416321	0.754356
0.0428366	0.872832		0.0422713	0.816784		0.0420236	0.754357
0.0432263	0.872775		0.0426629	0.816767		0.0424122	0.754353
0.043619	0.872726		0.0430548	0.816745		0.0427973	0.754356
0.0440099	0.872673		0.0434432	0.816731		0.0431821	0.754352
0.0443964	0.872628		0.043828	0.816711		0.0435699	0.754354
0.0447806	0.87258		0.0442131	0.816699		0.0439609	0.754351
0.0451671	0.87254		0.044602	0.816681		0.0443516	0.754353
0.045558	0.872495		0.0449938	0.81667		0.044739	0.754349
0.0459503	0.872458		0.0453847	0.816654		0.0451238	0.754352
0.0463398	0.872416		0.0457718	0.816645		0.0455095	0.754349
0.0467253	0.872383		0.0461566	0.81663		0.0458984	0.754351
0.0471101	0.872345		0.0465428	0.816623		0.0462895	0.754348
0.0474981	0.872315		0.0469328	0.816609		0.0466791	0.75435
0.0478896	0.872279		0.0473245	0.816603		0.0470656	0.754347
0.0482812	0.872251		0.0477142	0.816591		0.0474505	0.75435
0.0486693	0.872219		0.0481004	0.816585		0.0478373	0.754347
0.0490544	0.872194		0.0484854	0.816574		0.048227	0.754349
0.0494401	0.872164		0.0488729	0.81657		0.0486177	0.754346
0.0498293	0.872141		0.0492635	0.81656		0.0490063	0.754349
0.050221	0.872114		0.0496547	0.816556		0.0493922	0.754346
0.0506115	0.872093		0.0500433	0.816547		0.0497776	0.754349
0.0509986	0.872067		0.0504289	0.816544		0.0501653	0.754346
0.0513837	0.872049		0.0508147	0.816535		0.0505555	0.754348
0.0517705	0.872025		0.0512032	0.816533		0.0509456	0.754345
0.0521607	0.872008		0.0515942	0.816525		0.0513333	0.754348
0.0525521	0.871986		0.0519846	0.816523		0.0517189	0.754345
0.0529415	0.871971		0.0523721	0.816516		0.052105	0.754348
0.0533278	0.87195		0.0527577	0.816515		0.0524935	0.754345
0.0537134	0.871937		0.0531443	0.816508		0.0528838	0.754348
0.0541013	0.871918		0.0535337	0.816507		0.0532732	0.754345
0.054492	0.871905		0.0539246	0.816501		0.0536601	0.754348
0.0548829	0.871888		0.0543141	0.816501		0.0540458	0.754345
0.0552712	0.871877		0.0547009	0.816495		0.0544326	0.754347
0.0556571	0.87186		0.0550867	0.816495		0.0548218	0.754345
0.0560434	0.87185		0.0554742	0.816489		0.0552119	0.754347
0.0564322	0.871835		0.0558642	0.816489		0.0556005	0.754344
0.0568231	0.871826		0.0562548	0.816484		0.0559869	0.754347
0.0572133	0.871812		0.0566434	0.816485		0.0563729	0.754344
0.0576007	0.871804		0.0570297	0.81648		0.0567605	0.754347
0.0579866	0.871791		0.057416	0.816481		0.0571501	0.754344
0.0583737	0.871784		0.0578043	0.816476		0.0575398	0.754347
0.0587633	0.871772		0.0581946	0.816477		0.0579276	0.754344
0.0591541	0.871766		0.0585846	0.816472		0.0583138	0.754347
0.0595433	0.871754		0.0589724	0.816474		0.0587002	0.754344
0.0599302	0.871749		0.0593587	0.816469		0.0590885	0.754347
0.0603164	0.871738		0.0597455	0.816471		0.0594783	0.754344
0.0607042	0.871733		0.0601346	0.816467		0.0598674	0.754347
0.0610943	0.871723		0.0605249	0.816468		0.0602546	0.754344
0.0614847	0.871719		0.0609142	0.816464		0.0606408	0.754347
0.0618732	0.871709		0.0613014	0.816466		0.0610278	0.754344
0.0622597	0.871706		0.0616878	0.816462		0.0614167	0.754347
0.0626464	0.871697		0.0620753	0.816464		0.0618063	0.754344
0.063035	0.871694		0.0624648	0.81646		0.0621948	0.754347
0.0634253	0.871685		0.0628549	0.816462		0.0625816	0.754344
0.0638151	0.871683		0.0632436	0.816459		0.062968	0.754347
0.0642029	0.871675		0.0636304	0.816461		0.0633556	0.754344
0.0645894	0.871673		0.0640171	0.816457		0.0637447	0.754347
0.0649766	0.871665		0.0644053	0.816459		0.0641341	0.754344
0.0653658	0.871663		0.0647951	0.816456		0.064522	0.754347
0.0657561	0.871656		0.0651847	0.816458		0.0649086	0.754344
0.0661452	0.871655		0.0655728	0.816455		0.0652953	0.754347
0.0665325	0.871648		0.0659595	0.816457		0.0656835	0.754344
0.0669192	0.871647		0.0663466	0.816454		0.0660728	0.754347
0.0673071	0.871641		0.0667354	0.816456		0.0664617	0.754344
0.0676967	0.87164		0.0671252	0.816453		0.0668491	0.754347
0.0680866	0.871634		0.0675144	0.816455		0.0672357	0.754344
0.0684752	0.871634		0.0679019	0.816452		0.0676229	0.754347
0.0688622	0.871628		0.0682887	0.816455		0.0680114	0.754344
0.0692492	0.871628		0.0686763	0.816451		0.0684007	0.754347
0.0696377	0.871622		0.0690655	0.816454		0.0687891	0.754344
0.0700275	0.871622		0.0694552	0.816451		0.0691762	0.754347
0.070417	0.871617		0.0698438	0.816453		0.0695629	0.754344
0.070805	0.871617		0.070231	0.81645		0.0699506	0.754347
0.0711919	0.871612		0.070618	0.816453		0.0703394	0.754344
0.0715794	0.871613		0.0710062	0.81645		0.0707284	0.754347
0.0719683	0.871608		0.0713956	0.816452		0.0711164	0.754344
0.0723581	0.871609		0.071785	0.816449		0.0715034	0.754347
0.0727472	0.871604		0.0721731	0.816452		0.0718903	0.754344
0.0731348	0.871605		0.0725602	0.816449		0.0722783	0.754347
0.0735218	0.8716		0.0729475	0.816452		0.0726673	0.754344
0.0739098	0.871601		0.0733361	0.816449		0.073056	0.754347
0.074299	0.871597		0.0737256	0.816451		0.0734437	0.754344
0.0746887	0.871598		0.0741146	0.816448		0.0738306	0.754347
0.0750772	0.871593		0.0745023	0.816451		0.0742178	0.754344
0.0754646	0.871595		0.0748895	0.816448		0.0746062	0.754347
0.0758519	0.871591		0.0752772	0.816451		0.0749951	0.754344
0.0762402	0.871592		0.0756661	0.816448		0.0753835	0.754347
0.0766297	0.871588		0.0760555	0.816451		0.0757709	0.754344
0.077019	0.87159		0.0764441	0.816447		0.0761578	0.754347
0.0774072	0.871586		0.0768316	0.81645		0.0765455	0.754344
0.0777945	0.871587		0.0772188	0.816447		0.076934	0.754347
0.0781821	0.871583		0.077607	0.81645		0.0773228	0.754344
0.0785708	0.871585		0.0779961	0.816447		0.0777109	0.754347
0.0789603	0.871581		0.0783852	0.81645		0.0780981	0.754344
0.0793492	0.871583		0.0787735	0.816447		0.0784852	0.754347
0.0797371	0.87158		0.0791608	0.81645		0.0788732	0.754344
0.0801244	0.871582		0.0795484	0.816447		0.0792619	0.754347
0.0805124	0.871578		0.0799368	0.81645		0.0796504	0.754344
0.0809014	0.87158		0.080326	0.816447		0.0800382	0.754347
0.0812907	0.871576		0.0807149	0.81645		0.0804253	0.754344
0.0816793	0.871579		0.0811028	0.816447		0.0808127	0.754347
0.082067	0.871575		0.0814902	0.81645		0.0812009	0.754344
0.0824545	0.871577		0.081878	0.816447		0.0815896	0.754347
0.0828428	0.871574		0.0822667	0.816449		0.0819779	0.754344
0.083232	0.871576		0.0826558	0.816446		0.0823655	0.754347
0.0836211	0.871572		0.0830444	0.816449		0.0827526	0.754344
0.0840094	0.871575		0.0834321	0.816446		0.0831403	0.754347
0.0843969	0.871571		0.0838196	0.816449		0.0835287	0.754344
0.0847846	0.871574		0.0842077	0.816446		0.0839173	0.754347
0.0851733	0.87157		0.0845966	0.816449		0.0843054	0.754344
0.0855625	0.871573		0.0849856	0.816446		0.0846927	0.754347
0.0859513	0.871569		0.0853739	0.816449		0.0850801	0.754344
0.0863393	0.871572		0.0857615	0.816446		0.085468	0.754347
0.0867269	0.871569		0.0861491	0.816449		0.0858565	0.754344
0.0871149	0.871571		0.0865375	0.816446		0.0862449	0.754347
0.0875038	0.871568		0.0869264	0.816449		0.0866327	0.754344
0.0878929	0.87157		0.0873152	0.816446		0.0870201	0.754347
0.0882815	0.871567		0.0877033	0.816449		0.0874075	0.754344
0.0886693	0.87157		0.0880908	0.816446		0.0877957	0.754347
0.089057	0.871567		0.0884787	0.816449		0.0881842	0.754344
0.0894453	0.871569		0.0888673	0.816446		0.0885724	0.754347
0.0898342	0.871566		0.0892562	0.816449		0.0889601	0.754344
0.0902232	0.871569		0.0896448	0.816446		0.0893474	0.754347
0.0906115	0.871565		0.0900326	0.816449		0.0897351	0.754344
0.0909993	0.871568		0.0904203	0.816446		0.0901234	0.754347
0.0913871	0.871565		0.0908084	0.816449		0.0905118	0.754344
0.0917757	0.871568		0.0911971	0.816446		0.0908999	0.754347
0.0921647	0.871564		0.091586	0.816449		0.0912874	0.754344
0.0925535	0.871567		0.0919743	0.816446		0.0916748	0.754347
0.0929416	0.871564		0.092362	0.816449		0.0920627	0.754344
0.0933293	0.871567		0.0927498	0.816446		0.0924511	0.754347
0.0937174	0.871564		0.0931381	0.816449		0.0928394	0.754344
0.0941061	0.871566		0.0935269	0.816446		0.0932273	0.754347
0.0944951	0.871563		0.0939156	0.816449		0.0936148	0.754344
0.0948836	0.871566		0.0943037	0.816446		0.0940023	0.754347
0.0952716	0.871563		0.0946915	0.816449		0.0943904	0.754344
0.0956594	0.871566		0.0950794	0.816446		0.0947787	0.754347
0.0960477	0.871563		0.0954679	0.816449		0.0951669	0.754344
0.0964365	0.871565		0.0958567	0.816446		0.0955547	0.754347
0.0968254	0.871562		0.0962452	0.816449		0.0959421	0.754344
0.0972138	0.871565		0.0966332	0.816446		0.0963299	0.754347
0.0976017	0.871562		0.097021	0.816449		0.096718	0.754344
0.0979896	0.871565		0.0974091	0.816446		0.0971064	0.754347
0.0983781	0.871562		0.0977977	0.816449		0.0974944	0.754344
0.0987669	0.871565		0.0981864	0.816446		0.097882	0.754347
0.0991556	0.871562		0.0985747	0.816449		0.0982696	0.754344
0.0995438	0.871565		0.0989626	0.816446		0.0986575	0.754347
0.0999317	0.871562		0.0993505	0.816449		0.0990457	0.754344
0.1	0.871562		0.0997388	0.816446		0.099434	0.754347
			0.1	0.816447		0.0998219	0.754344
						0.1	0.754345

## Sheet: Fig 5a - non-lin regr curve
Pi=5 mM			Pi=10 mM			Pi=25 mM
Time	Force		Time	Force		Time	Force
0	1		0	1		0	1
0.0001001	1		0.0001001	1		0.0001001	1
0.0002002	1		0.0002002	1		0.0002002	1
0.0003003	1		0.0003003	1		0.0003003	1
0.0004004	1		0.0004004	1		0.0004004	1
0.000500501	1		0.000500501	1		0.000500501	1
0.000600601	1		0.000600601	1		0.000600601	0.995524
0.000700701	1		0.000700701	1		0.000700701	0.989996
0.000800801	1		0.000800801	0.998304		0.000800801	0.984594
0.000900901	0.999787		0.000900901	0.995742		0.000900901	0.979316
0.001001	0.998441		0.001001	0.993216		0.001001	0.974159
0.0011011	0.997108		0.0011011	0.990726		0.0011011	0.969121
0.0012012	0.99579		0.0012012	0.98827		0.0012012	0.964197
0.0013013	0.994485		0.0013013	0.985849		0.0013013	0.959387
0.0014014	0.993194		0.0014014	0.983463		0.0014014	0.954687
0.0015015	0.991917		0.0015015	0.98111		0.0015015	0.950094
0.0016016	0.990653		0.0016016	0.97879		0.0016016	0.945607
0.0017017	0.989402		0.0017017	0.976502		0.0017017	0.941222
0.0018018	0.988164		0.0018018	0.974247		0.0018018	0.936938
0.0019019	0.98694		0.0019019	0.972023		0.0019019	0.932752
0.002002	0.985728		0.002002	0.969831		0.002002	0.928662
0.0021021	0.984529		0.0021021	0.96767		0.0021021	0.924666
0.0022022	0.983342		0.0022022	0.965539		0.0022022	0.920761
0.0023023	0.982168		0.0023023	0.963438		0.0023023	0.916946
0.0024024	0.981006		0.0024024	0.961367		0.0024024	0.913218
0.0025025	0.979857		0.0025025	0.959324		0.0025025	0.909576
0.0026026	0.978719		0.0026026	0.957311		0.0026026	0.906017
0.0027027	0.977594		0.0027027	0.955326		0.0027027	0.902539
0.0028028	0.97648		0.0028028	0.953369		0.0028028	0.899142
0.0029029	0.975378		0.0029029	0.951439		0.0029029	0.895822
0.003003	0.974287		0.003003	0.949536		0.003003	0.892578
0.0031031	0.973208		0.0031031	0.947661		0.0031031	0.889409
0.0032032	0.97214		0.0032032	0.945811		0.0032032	0.886312
0.0033033	0.971084		0.0033033	0.943988		0.0033033	0.883286
0.0034034	0.970038		0.0034034	0.94219		0.0034034	0.880329
0.0035035	0.969003		0.0035035	0.940418		0.0035035	0.87744
0.0036036	0.96798		0.0036036	0.93867		0.0036036	0.874618
0.0037037	0.966967		0.0037037	0.936947		0.0037037	0.87186
0.0038038	0.965964		0.0038038	0.935249		0.0038038	0.869165
0.0039039	0.964973		0.0039039	0.933574		0.0039039	0.866532
0.004004	0.963991		0.004004	0.931923		0.004004	0.863959
0.0041041	0.96302		0.0041041	0.930295		0.0041041	0.861446
0.0042042	0.962059		0.0042042	0.92869		0.0042042	0.85899
0.0043043	0.961108		0.0043043	0.927108		0.0043043	0.85659
0.0044044	0.960167		0.0044044	0.925547		0.0044044	0.854245
0.0045045	0.959236		0.0045045	0.924009		0.0045045	0.851954
0.0046046	0.958315		0.0046046	0.922493		0.0046046	0.849715
0.0047047	0.957403		0.0047047	0.920997		0.0047047	0.847528
0.0048048	0.956501		0.0048048	0.919523		0.0048048	0.845391
0.0049049	0.955608		0.0049049	0.91807		0.0049049	0.843302
0.00500501	0.954725		0.00500501	0.916637		0.00500501	0.841262
0.00510511	0.953851		0.00510511	0.915224		0.00510511	0.839268
0.00520521	0.952986		0.00520521	0.913831		0.00520521	0.83732
0.00530531	0.952131		0.00530531	0.912458		0.00530531	0.835417
0.00540541	0.951284		0.00540541	0.911104		0.00540541	0.833557
0.00550551	0.950446		0.00550551	0.909769		0.00550551	0.83174
0.00560561	0.949617		0.00560561	0.908452		0.00560561	0.829965
0.00570571	0.948796		0.00570571	0.907155		0.00570571	0.82823
0.00580581	0.947984		0.00580581	0.905875		0.00580581	0.826535
0.00590591	0.947181		0.00590591	0.904614		0.00590591	0.824879
0.00600601	0.946386		0.00600601	0.90337		0.00600601	0.82326
0.00610611	0.9456		0.00610611	0.902144		0.00610611	0.821679
0.00620621	0.944821		0.00620621	0.900935		0.00620621	0.820134
0.00630631	0.944051		0.00630631	0.899743		0.00630631	0.818625
0.00640641	0.943289		0.00640641	0.898568		0.00640641	0.81715
0.00650651	0.942535		0.00650651	0.89741		0.00650651	0.815709
0.00660661	0.941789		0.00660661	0.896267		0.00660661	0.814301
0.00670671	0.941051		0.00670671	0.895141		0.00670671	0.812925
0.00680681	0.94032		0.00680681	0.894031		0.00680681	0.81158
0.00690691	0.939597		0.00690691	0.892936		0.00690691	0.810267
0.00700701	0.938882		0.00700701	0.891857		0.00700701	0.808983
0.00710711	0.938174		0.00710711	0.890793		0.00710711	0.807729
0.00720721	0.937473		0.00720721	0.889743		0.00720721	0.806504
0.00730731	0.93678		0.00730731	0.888709		0.00730731	0.805307
0.00740741	0.936095		0.00740741	0.887689		0.00740741	0.804137
0.00750751	0.935416		0.00750751	0.886684		0.00750751	0.802994
0.00760761	0.934744		0.00760761	0.885692		0.00760761	0.801877
0.00770771	0.93408		0.00770771	0.884715		0.00770771	0.800786
0.00780781	0.933422		0.00780781	0.883751		0.00780781	0.79972
0.00790791	0.932772		0.00790791	0.882801		0.00790791	0.798678
0.00800801	0.932128		0.00800801	0.881864		0.00800801	0.79766
0.00810811	0.931491		0.00810811	0.880941		0.00810811	0.796666
0.00820821	0.930861		0.00820821	0.88003		0.00820821	0.795694
0.00830831	0.930237		0.00830831	0.879132		0.00830831	0.794744
0.00840841	0.92962		0.00840841	0.878247		0.00840841	0.793817
0.00850851	0.929009		0.00850851	0.877375		0.00850851	0.79291
0.00860861	0.928405		0.00860861	0.876514		0.00860861	0.792024
0.00870871	0.927807		0.00870871	0.875666		0.00870871	0.791159
0.00880881	0.927215		0.00880881	0.87483		0.00880881	0.790313
0.00890891	0.92663		0.00890891	0.874005		0.00890891	0.789487
0.00900901	0.92605		0.00900901	0.873192		0.00900901	0.78868
0.00910911	0.925477		0.00910911	0.872391		0.00910911	0.787891
0.00920921	0.92491		0.00920921	0.8716		0.00920921	0.78712
0.00930931	0.924348		0.00930931	0.870821		0.00930931	0.786367
0.00940941	0.923793		0.00940941	0.870053		0.00940941	0.785631
0.00950951	0.923243		0.00950951	0.869296		0.00950951	0.784912
0.00960961	0.922699		0.00960961	0.868549		0.00960961	0.78421
0.00970971	0.922161		0.00970971	0.867813		0.00970971	0.783523
0.00980981	0.921629		0.00980981	0.867087		0.00980981	0.782853
0.00990991	0.921102		0.00990991	0.866372		0.00990991	0.782197
0.01001	0.92058		0.01001	0.865666		0.01001	0.781557
0.0101101	0.920064		0.0101101	0.86497		0.0101101	0.780932
0.0102102	0.919554		0.0102102	0.864285		0.0102102	0.78032
0.0103103	0.919049		0.0103103	0.863608		0.0103103	0.779723
0.0104104	0.918549		0.0104104	0.862942		0.0104104	0.779139
0.0105105	0.918054		0.0105105	0.862284		0.0105105	0.778569
0.0106106	0.917565		0.0106106	0.861636		0.0106106	0.778012
0.0107107	0.917081		0.0107107	0.860997		0.0107107	0.777468
0.0108108	0.916601		0.0108108	0.860368		0.0108108	0.776936
0.0109109	0.916127		0.0109109	0.859746		0.0109109	0.776416
0.011011	0.915658		0.011011	0.859134		0.011011	0.775908
0.0111111	0.915194		0.0111111	0.85853		0.0111111	0.775412
0.0112112	0.914734		0.0112112	0.857935		0.0112112	0.774927
0.0113113	0.91428		0.0113113	0.857348		0.0113113	0.774454
0.0114114	0.91383		0.0114114	0.85677		0.0114114	0.773991
0.0115115	0.913385		0.0115115	0.856199		0.0115115	0.773539
0.0116116	0.912944		0.0116116	0.855637		0.0116116	0.773097
0.0117117	0.912508		0.0117117	0.855082		0.0117117	0.772665
0.0118118	0.912077		0.0118118	0.854536		0.0118118	0.772243
0.0119119	0.91165		0.0119119	0.853997		0.0119119	0.771831
0.012012	0.911228		0.012012	0.853465		0.012012	0.771428
0.0121121	0.91081		0.0121121	0.852941		0.0121121	0.771035
0.0122122	0.910397		0.0122122	0.852425		0.0122122	0.77065
0.0123123	0.909987		0.0123123	0.851916		0.0123123	0.770274
0.0124124	0.909583		0.0124124	0.851413		0.0124124	0.769907
0.0125125	0.909182		0.0125125	0.850918		0.0125125	0.769549
0.0126126	0.908786		0.0126126	0.85043		0.0126126	0.769198
0.0127127	0.908393		0.0127127	0.849949		0.0127127	0.768856
0.0128128	0.908005		0.0128128	0.849474		0.0128128	0.768521
0.0129129	0.907621		0.0129129	0.849007		0.0129129	0.768194
0.013013	0.907241		0.013013	0.848546		0.013013	0.767875
0.0131131	0.906865		0.0131131	0.848091		0.0131131	0.767563
0.0132132	0.906493		0.0132132	0.847642		0.0132132	0.767258
0.0133133	0.906125		0.0133133	0.8472		0.0133133	0.76696
0.0134134	0.90576		0.0134134	0.846765		0.0134134	0.766669
0.0135135	0.9054		0.0135135	0.846335		0.0135135	0.766384
0.0136136	0.905043		0.0136136	0.845911		0.0136136	0.766106
0.0137137	0.90469		0.0137137	0.845494		0.0137137	0.765835
0.0138138	0.904341		0.0138138	0.845082		0.0138138	0.765569
0.0139139	0.903995		0.0139139	0.844676		0.0139139	0.76531
0.014014	0.903653		0.014014	0.844276		0.014014	0.765057
0.0141141	0.903315		0.0141141	0.843881		0.0141141	0.764809
0.0142142	0.90298		0.0142142	0.843492		0.0142142	0.764567
0.0143143	0.902649		0.0143143	0.843108		0.0143143	0.764331
0.0144144	0.902321		0.0144144	0.84273		0.0144144	0.7641
0.0145145	0.901996		0.0145145	0.842357		0.0145145	0.763875
0.0146146	0.901675		0.0146146	0.84199		0.0146146	0.763654
0.0147147	0.901358		0.0147147	0.841627		0.0147147	0.763439
0.0148148	0.901043		0.0148148	0.84127		0.0148148	0.763228
0.0149149	0.900732		0.0149149	0.840918		0.0149149	0.763023
0.015015	0.900424		0.015015	0.84057		0.015015	0.762822
0.0151151	0.90012		0.0151151	0.840228		0.0151151	0.762625
0.0152152	0.899818		0.0152152	0.83989		0.0152152	0.762434
0.0153153	0.89952		0.0153153	0.839557		0.0153153	0.762246
0.0154154	0.899225		0.0154154	0.839229		0.0154154	0.762063
0.0155155	0.898933		0.0155155	0.838905		0.0155155	0.761884
0.0156156	0.898644		0.0156156	0.838586		0.0156156	0.761709
0.0157157	0.898358		0.0157157	0.838272		0.0157157	0.761538
0.0158158	0.898075		0.0158158	0.837961		0.0158158	0.761372
0.0159159	0.897796		0.0159159	0.837656		0.0159159	0.761208
0.016016	0.897519		0.016016	0.837354		0.016016	0.761049
0.0161161	0.897244		0.0161161	0.837057		0.0161161	0.760893
0.0162162	0.896973		0.0162162	0.836764		0.0162162	0.760741
0.0163163	0.896705		0.0163163	0.836475		0.0163163	0.760593
0.0164164	0.896439		0.0164164	0.83619		0.0164164	0.760447
0.0165165	0.896177		0.0165165	0.835909		0.0165165	0.760305
0.0166166	0.895917		0.0166166	0.835632		0.0166166	0.760167
0.0167167	0.895659		0.0167167	0.835359		0.0167167	0.760031
0.0168168	0.895405		0.0168168	0.83509		0.0168168	0.759899
0.0169169	0.895153		0.0169169	0.834825		0.0169169	0.75977
0.017017	0.894903		0.017017	0.834563		0.017017	0.759643
0.0171171	0.894657		0.0171171	0.834305		0.0171171	0.75952
0.0172172	0.894413		0.0172172	0.834051		0.0172172	0.759399
0.0173173	0.894171		0.0173173	0.8338		0.0173173	0.759281
0.0174174	0.893932		0.0174174	0.833553		0.0174174	0.759166
0.0175175	0.893696		0.0175175	0.833309		0.0175175	0.759053
0.0176176	0.893462		0.0176176	0.833069		0.0176176	0.758944
0.0177177	0.89323		0.0177177	0.832832		0.0177177	0.758836
0.0178178	0.893001		0.0178178	0.832598		0.0178178	0.758731
0.0179179	0.892774		0.0179179	0.832368		0.0179179	0.758628
0.018018	0.89255		0.018018	0.832141		0.018018	0.758528
0.0181181	0.892328		0.0181181	0.831917		0.0181181	0.75843
0.0182182	0.892108		0.0182182	0.831696		0.0182182	0.758335
0.0183183	0.891891		0.0183183	0.831479		0.0183183	0.758241
0.0184184	0.891676		0.0184184	0.831264		0.0184184	0.75815
0.0185185	0.891463		0.0185185	0.831052		0.0185185	0.75806
0.0186186	0.891253		0.0186186	0.830844		0.0186186	0.757973
0.0187187	0.891044		0.0187187	0.830638		0.0187187	0.757888
0.0188188	0.890838		0.0188188	0.830435		0.0188188	0.757805
0.0189189	0.890634		0.0189189	0.830236		0.0189189	0.757723
0.019019	0.890432		0.019019	0.830039		0.019019	0.757644
0.0191191	0.890232		0.0191191	0.829844		0.0191191	0.757566
0.0192192	0.890035		0.0192192	0.829653		0.0192192	0.75749
0.0193193	0.889839		0.0193193	0.829464		0.0193193	0.757416
0.0194194	0.889645		0.0194194	0.829278		0.0194194	0.757344
0.0195195	0.889454		0.0195195	0.829094		0.0195195	0.757273
0.0196196	0.889264		0.0196196	0.828913		0.0196196	0.757204
0.0197197	0.889077		0.0197197	0.828734		0.0197197	0.757136
0.0198198	0.888891		0.0198198	0.828559		0.0198198	0.75707
0.0199199	0.888708		0.0199199	0.828385		0.0199199	0.757006
0.02002	0.888526		0.02002	0.828214		0.02002	0.756943
0.0201201	0.888346		0.0201201	0.828045		0.0201201	0.756881
0.0202202	0.888168		0.0202202	0.827879		0.0202202	0.756821
0.0203203	0.887992		0.0203203	0.827715		0.0203203	0.756762
0.0204204	0.887818		0.0204204	0.827554		0.0204204	0.756704
0.0205205	0.887646		0.0205205	0.827394		0.0205205	0.756648
0.0206206	0.887475		0.0206206	0.827237		0.0206206	0.756593
0.0207207	0.887306		0.0207207	0.827082		0.0207207	0.75654
0.0208208	0.887139		0.0208208	0.82693		0.0208208	0.756487
0.0209209	0.886974		0.0209209	0.826779		0.0209209	0.756436
0.021021	0.886811		0.021021	0.826631		0.021021	0.756386
0.0211211	0.886649		0.0211211	0.826484		0.0211211	0.756337
0.0212212	0.886489		0.0212212	0.82634		0.0212212	0.75629
0.0213213	0.88633		0.0213213	0.826198		0.0213213	0.756243
0.0214214	0.886174		0.0214214	0.826057		0.0214214	0.756197
0.0215215	0.886018		0.0215215	0.825919		0.0215215	0.756153
0.0216216	0.885865		0.0216216	0.825783		0.0216216	0.756109
0.0217217	0.885713		0.0217217	0.825648		0.0217217	0.756067
0.0218218	0.885563		0.0218218	0.825516		0.0218218	0.756025
0.0219219	0.885414		0.0219219	0.825385		0.0219219	0.755985
0.022022	0.885267		0.022022	0.825256		0.022022	0.755945
0.0221221	0.885121		0.0221221	0.825129		0.0221221	0.755906
0.0222222	0.884977		0.0222222	0.825004		0.0222222	0.755869
0.0223223	0.884835		0.0223223	0.824881		0.0223223	0.755832
0.0224224	0.884694		0.0224224	0.824759		0.0224224	0.755795
0.0225225	0.884554		0.0225225	0.824639		0.0225225	0.75576
0.0226226	0.884416		0.0226226	0.824521		0.0226226	0.755726
0.0227227	0.884279		0.0227227	0.824404		0.0227227	0.755692
0.0228228	0.884144		0.0228228	0.824289		0.0228228	0.755659
0.0229229	0.88401		0.0229229	0.824176		0.0229229	0.755627
0.023023	0.883878		0.023023	0.824064		0.023023	0.755595
0.0231231	0.883747		0.0231231	0.823954		0.0231231	0.755565
0.0232232	0.883617		0.0232232	0.823845		0.0232232	0.755534
0.0233233	0.883489		0.0233233	0.823738		0.0233233	0.755505
0.0234234	0.883362		0.0234234	0.823632		0.0234234	0.755476
0.0235235	0.883236		0.0235235	0.823528		0.0235235	0.755448
0.0236236	0.883112		0.0236236	0.823425		0.0236236	0.755421
0.0237237	0.882989		0.0237237	0.823324		0.0237237	0.755394
0.0238238	0.882867		0.0238238	0.823224		0.0238238	0.755368
0.0239239	0.882747		0.0239239	0.823126		0.0239239	0.755343
0.024024	0.882627		0.024024	0.823029		0.024024	0.755318
0.0241241	0.88251		0.0241241	0.822933		0.0241241	0.755293
0.0242242	0.882393		0.0242242	0.822839		0.0242242	0.75527
0.0243243	0.882277		0.0243243	0.822746		0.0243243	0.755246
0.0244244	0.882163		0.0244244	0.822654		0.0244244	0.755224
0.0245245	0.88205		0.0245245	0.822564		0.0245245	0.755201
0.0246246	0.881938		0.0246246	0.822475		0.0246246	0.75518
0.0247247	0.881827		0.0247247	0.822387		0.0247247	0.755158
0.0248248	0.881718		0.0248248	0.8223		0.0248248	0.755138
0.0249249	0.88161		0.0249249	0.822215		0.0249249	0.755117
0.025025	0.881502		0.025025	0.82213		0.025025	0.755098
0.0251251	0.881396		0.0251251	0.822047		0.0251251	0.755078
0.0252252	0.881291		0.0252252	0.821966		0.0252252	0.755059
0.0253253	0.881187		0.0253253	0.821885		0.0253253	0.755041
0.0254254	0.881084		0.0254254	0.821805		0.0254254	0.755023
0.0255255	0.880983		0.0255255	0.821727		0.0255255	0.755005
0.0256256	0.880882		0.0256256	0.821649		0.0256256	0.754988
0.0257257	0.880782		0.0257257	0.821573		0.0257257	0.754971
0.0258258	0.880684		0.0258258	0.821498		0.0258258	0.754955
0.0259259	0.880586		0.0259259	0.821424		0.0259259	0.754939
0.026026	0.88049		0.026026	0.821351		0.026026	0.754923
0.0261261	0.880394		0.0261261	0.821279		0.0261261	0.754908
0.0262262	0.8803		0.0262262	0.821208		0.0262262	0.754893
0.0263263	0.880206		0.0263263	0.821138		0.0263263	0.754878
0.0264264	0.880114		0.0264264	0.821069		0.0264264	0.754864
0.0265265	0.880022		0.0265265	0.821001		0.0265265	0.75485
0.0266266	0.879931		0.0266266	0.820933		0.0266266	0.754836
0.0267267	0.879842		0.0267267	0.820867		0.0267267	0.754823
0.0268268	0.879753		0.0268268	0.820802		0.0268268	0.75481
0.0269269	0.879665		0.0269269	0.820738		0.0269269	0.754797
0.027027	0.879578		0.027027	0.820674		0.027027	0.754785
0.0271271	0.879492		0.0271271	0.820612		0.0271271	0.754773
0.0272272	0.879407		0.0272272	0.82055		0.0272272	0.754761
0.0273273	0.879323		0.0273273	0.820489		0.0273273	0.754749
0.0274274	0.87924		0.0274274	0.820429		0.0274274	0.754738
0.0275275	0.879158		0.0275275	0.82037		0.0275275	0.754727
0.0276276	0.879076		0.0276276	0.820312		0.0276276	0.754716
0.0277277	0.878995		0.0277277	0.820254		0.0277277	0.754705
0.0278278	0.878916		0.0278278	0.820198		0.0278278	0.754695
0.0279279	0.878837		0.0279279	0.820142		0.0279279	0.754685
0.028028	0.878758		0.028028	0.820087		0.028028	0.754675
0.0281281	0.878681		0.0281281	0.820033		0.0281281	0.754665
0.0282282	0.878604		0.0282282	0.819979		0.0282282	0.754656
0.0283283	0.878529		0.0283283	0.819926		0.0283283	0.754647
0.0284284	0.878454		0.0284284	0.819874		0.0284284	0.754638
0.0285285	0.87838		0.0285285	0.819823		0.0285285	0.754629
0.0286286	0.878306		0.0286286	0.819773		0.0286286	0.75462
0.0287287	0.878234		0.0287287	0.819723		0.0287287	0.754612
0.0288288	0.878162		0.0288288	0.819674		0.0288288	0.754604
0.0289289	0.878091		0.0289289	0.819625		0.0289289	0.754596
0.029029	0.87802		0.029029	0.819577		0.029029	0.754588
0.0291291	0.877951		0.0291291	0.81953		0.0291291	0.75458
0.0292292	0.877882		0.0292292	0.819484		0.0292292	0.754573
0.0293293	0.877814		0.0293293	0.819438		0.0293293	0.754565
0.0294294	0.877746		0.0294294	0.819393		0.0294294	0.754558
0.0295295	0.877679		0.0295295	0.819348		0.0295295	0.754551
0.0296296	0.877613		0.0296296	0.819305		0.0296296	0.754544
0.0297297	0.877548		0.0297297	0.819261		0.0297297	0.754538
0.0298298	0.877483		0.0298298	0.819219		0.0298298	0.754531
0.0299299	0.877419		0.0299299	0.819177		0.0299299	0.754525
0.03003	0.877356		0.03003	0.819135		0.03003	0.754519
0.0301301	0.877293		0.0301301	0.819094		0.0301301	0.754513
0.0302302	0.877231		0.0302302	0.819054		0.0302302	0.754507
0.0303303	0.87717		0.0303303	0.819014		0.0303303	0.754501
0.0304304	0.877109		0.0304304	0.818975		0.0304304	0.754495
0.0305305	0.877049		0.0305305	0.818936		0.0305305	0.75449
0.0306306	0.87699		0.0306306	0.818898		0.0306306	0.754484
0.0307307	0.876931		0.0307307	0.818861		0.0307307	0.754479
0.0308308	0.876873		0.0308308	0.818824		0.0308308	0.754474
0.0309309	0.876815		0.0309309	0.818787		0.0309309	0.754469
0.031031	0.876758		0.031031	0.818751		0.031031	0.754464
0.0311311	0.876702		0.0311311	0.818716		0.0311311	0.754459
0.0312312	0.876646		0.0312312	0.818681		0.0312312	0.754454
0.0313313	0.876591		0.0313313	0.818646		0.0313313	0.75445
0.0314314	0.876536		0.0314314	0.818612		0.0314314	0.754445
0.0315315	0.876482		0.0315315	0.818579		0.0315315	0.754441
0.0316316	0.876429		0.0316316	0.818546		0.0316316	0.754437
0.0317317	0.876376		0.0317317	0.818513		0.0317317	0.754433
0.0318318	0.876324		0.0318318	0.818481		0.0318318	0.754428
0.0319319	0.876272		0.0319319	0.818449		0.0319319	0.754424
0.032032	0.87622		0.032032	0.818418		0.032032	0.754421
0.0321321	0.87617		0.0321321	0.818387		0.0321321	0.754417
0.0322322	0.876119		0.0322322	0.818357		0.0322322	0.754413
0.0323323	0.87607		0.0323323	0.818327		0.0323323	0.754409
0.0324324	0.876021		0.0324324	0.818298		0.0324324	0.754406
0.0325325	0.875972		0.0325325	0.818268		0.0325325	0.754402
0.0326326	0.875924		0.0326326	0.81824		0.0326326	0.754399
0.0327327	0.875876		0.0327327	0.818211		0.0327327	0.754396
0.0328328	0.875829		0.0328328	0.818184		0.0328328	0.754392
0.0329329	0.875782		0.0329329	0.818156		0.0329329	0.754389
0.033033	0.875736		0.033033	0.818129		0.033033	0.754386
0.0331331	0.875691		0.0331331	0.818102		0.0331331	0.754383
0.0332332	0.875645		0.0332332	0.818076		0.0332332	0.75438
0.0333333	0.875601		0.0333333	0.81805		0.0333333	0.754377
0.0334334	0.875557		0.0334334	0.818024		0.0334334	0.754374
0.0335335	0.875513		0.0335335	0.817999		0.0335335	0.754372
0.0336336	0.875469		0.0336336	0.817974		0.0336336	0.754369
0.0337337	0.875427		0.0337337	0.81795		0.0337337	0.754366
0.0338338	0.875384		0.0338338	0.817925		0.0338338	0.754364
0.0339339	0.875342		0.0339339	0.817902		0.0339339	0.754361
0.034034	0.875301		0.034034	0.817878		0.034034	0.754359
0.0341341	0.87526		0.0341341	0.817855		0.0341341	0.754356
0.0342342	0.875219		0.0342342	0.817832		0.0342342	0.754354
0.0343343	0.875179		0.0343343	0.817809		0.0343343	0.754352
0.0344344	0.875139		0.0344344	0.817787		0.0344344	0.754349
0.0345345	0.875099		0.0345345	0.817765		0.0345345	0.754347
0.0346346	0.87506		0.0346346	0.817744		0.0346346	0.754345
0.0347347	0.875022		0.0347347	0.817722		0.0347347	0.754343
0.0348348	0.874984		0.0348348	0.817701		0.0348348	0.754341
0.0349349	0.874946		0.0349349	0.817681		0.0349349	0.754339
0.035035	0.874909		0.035035	0.81766		0.035035	0.754337
0.0351351	0.874872		0.0351351	0.81764		0.0351351	0.754335
0.0352352	0.874835		0.0352352	0.81762		0.0352352	0.754333
0.0353353	0.874799		0.0353353	0.817601		0.0353353	0.754331
0.0354354	0.874763		0.0354354	0.817581		0.0354354	0.75433
0.0355355	0.874727		0.0355355	0.817562		0.0355355	0.754328
0.0356356	0.874692		0.0356356	0.817544		0.0356356	0.754326
0.0357357	0.874658		0.0357357	0.817525		0.0357357	0.754325
0.0358358	0.874623		0.0358358	0.817507		0.0358358	0.754323
0.0359359	0.874589		0.0359359	0.817489		0.0359359	0.754321
0.036036	0.874556		0.036036	0.817471		0.036036	0.75432
0.0361361	0.874522		0.0361361	0.817454		0.0361361	0.754318
0.0362362	0.874489		0.0362362	0.817437		0.0362362	0.754317
0.0363363	0.874457		0.0363363	0.81742		0.0363363	0.754315
0.0364364	0.874425		0.0364364	0.817403		0.0364364	0.754314
0.0365365	0.874393		0.0365365	0.817386		0.0365365	0.754313
0.0366366	0.874361		0.0366366	0.81737		0.0366366	0.754311
0.0367367	0.87433		0.0367367	0.817354		0.0367367	0.75431
0.0368368	0.874299		0.0368368	0.817338		0.0368368	0.754309
0.0369369	0.874268		0.0369369	0.817323		0.0369369	0.754307
0.037037	0.874238		0.037037	0.817307		0.037037	0.754306
0.0371371	0.874208		0.0371371	0.817292		0.0371371	0.754305
0.0372372	0.874179		0.0372372	0.817277		0.0372372	0.754304
0.0373373	0.874149		0.0373373	0.817262		0.0373373	0.754303
0.0374374	0.87412		0.0374374	0.817248		0.0374374	0.754302
0.0375375	0.874092		0.0375375	0.817234		0.0375375	0.754301
0.0376376	0.874063		0.0376376	0.817219		0.0376376	0.754299
0.0377377	0.874035		0.0377377	0.817206		0.0377377	0.754298
0.0378378	0.874007		0.0378378	0.817192		0.0378378	0.754297
0.0379379	0.87398		0.0379379	0.817178		0.0379379	0.754296
0.038038	0.873952		0.038038	0.817165		0.038038	0.754295
0.0381381	0.873925		0.0381381	0.817152		0.0381381	0.754294
0.0382382	0.873899		0.0382382	0.817139		0.0382382	0.754294
0.0383383	0.873872		0.0383383	0.817126		0.0383383	0.754293
0.0384384	0.873846		0.0384384	0.817113		0.0384384	0.754292
0.0385385	0.87382		0.0385385	0.817101		0.0385385	0.754291
0.0386386	0.873795		0.0386386	0.817089		0.0386386	0.75429
0.0387387	0.87377		0.0387387	0.817077		0.0387387	0.754289
0.0388388	0.873744		0.0388388	0.817065		0.0388388	0.754288
0.0389389	0.87372		0.0389389	0.817053		0.0389389	0.754288
0.039039	0.873695		0.039039	0.817041		0.039039	0.754287
0.0391391	0.873671		0.0391391	0.81703		0.0391391	0.754286
0.0392392	0.873647		0.0392392	0.817019		0.0392392	0.754285
0.0393393	0.873623		0.0393393	0.817008		0.0393393	0.754285
0.0394394	0.8736		0.0394394	0.816997		0.0394394	0.754284
0.0395395	0.873576		0.0395395	0.816986		0.0395395	0.754283
0.0396396	0.873553		0.0396396	0.816975		0.0396396	0.754283
0.0397397	0.873531		0.0397397	0.816965		0.0397397	0.754282
0.0398398	0.873508		0.0398398	0.816954		0.0398398	0.754281
0.0399399	0.873486		0.0399399	0.816944		0.0399399	0.754281
0.04004	0.873464		0.04004	0.816934		0.04004	0.75428
0.0401401	0.873442		0.0401401	0.816924		0.0401401	0.754279
0.0402402	0.87342		0.0402402	0.816915		0.0402402	0.754279
0.0403403	0.873399		0.0403403	0.816905		0.0403403	0.754278
0.0404404	0.873378		0.0404404	0.816895		0.0404404	0.754278
0.0405405	0.873357		0.0405405	0.816886		0.0405405	0.754277
0.0406406	0.873336		0.0406406	0.816877		0.0406406	0.754277
0.0407407	0.873316		0.0407407	0.816868		0.0407407	0.754276
0.0408408	0.873295		0.0408408	0.816859		0.0408408	0.754276
0.0409409	0.873275		0.0409409	0.81685		0.0409409	0.754275
0.041041	0.873255		0.041041	0.816841		0.041041	0.754275
0.0411411	0.873236		0.0411411	0.816833		0.0411411	0.754274
0.0412412	0.873216		0.0412412	0.816824		0.0412412	0.754274
0.0413413	0.873197		0.0413413	0.816816		0.0413413	0.754273
0.0414414	0.873178		0.0414414	0.816807		0.0414414	0.754273
0.0415415	0.873159		0.0415415	0.816799		0.0415415	0.754272
0.0416416	0.873141		0.0416416	0.816791		0.0416416	0.754272
0.0417417	0.873122		0.0417417	0.816783		0.0417417	0.754272
0.0418418	0.873104		0.0418418	0.816776		0.0418418	0.754271
0.0419419	0.873086		0.0419419	0.816768		0.0419419	0.754271
0.042042	0.873068		0.042042	0.81676		0.042042	0.75427
0.0421421	0.87305		0.0421421	0.816753		0.0421421	0.75427
0.0422422	0.873033		0.0422422	0.816746		0.0422422	0.75427
0.0423423	0.873016		0.0423423	0.816738		0.0423423	0.754269
0.0424424	0.872998		0.0424424	0.816731		0.0424424	0.754269
0.0425425	0.872981		0.0425425	0.816724		0.0425425	0.754269
0.0426426	0.872965		0.0426426	0.816717		0.0426426	0.754268
0.0427427	0.872948		0.0427427	0.81671		0.0427427	0.754268
0.0428428	0.872932		0.0428428	0.816704		0.0428428	0.754268
0.0429429	0.872915		0.0429429	0.816697		0.0429429	0.754267
0.043043	0.872899		0.043043	0.81669		0.043043	0.754267
0.0431431	0.872883		0.0431431	0.816684		0.0431431	0.754267
0.0432432	0.872868		0.0432432	0.816677		0.0432432	0.754266
0.0433433	0.872852		0.0433433	0.816671		0.0433433	0.754266
0.0434434	0.872837		0.0434434	0.816665		0.0434434	0.754266
0.0435435	0.872821		0.0435435	0.816659		0.0435435	0.754266
0.0436436	0.872806		0.0436436	0.816653		0.0436436	0.754265
0.0437437	0.872791		0.0437437	0.816647		0.0437437	0.754265
0.0438438	0.872777		0.0438438	0.816641		0.0438438	0.754265
0.0439439	0.872762		0.0439439	0.816635		0.0439439	0.754265
0.044044	0.872747		0.044044	0.816629		0.044044	0.754264
0.0441441	0.872733		0.0441441	0.816624		0.0441441	0.754264
0.0442442	0.872719		0.0442442	0.816618		0.0442442	0.754264
0.0443443	0.872705		0.0443443	0.816613		0.0443443	0.754264
0.0444444	0.872691		0.0444444	0.816607		0.0444444	0.754263
0.0445445	0.872677		0.0445445	0.816602		0.0445445	0.754263
0.0446446	0.872664		0.0446446	0.816597		0.0446446	0.754263
0.0447447	0.87265		0.0447447	0.816592		0.0447447	0.754263
0.0448448	0.872637		0.0448448	0.816587		0.0448448	0.754263
0.0449449	0.872624		0.0449449	0.816582		0.0449449	0.754262
0.045045	0.872611		0.045045	0.816577		0.045045	0.754262
0.0451451	0.872598		0.0451451	0.816572		0.0451451	0.754262
0.0452452	0.872585		0.0452452	0.816567		0.0452452	0.754262
0.0453453	0.872573		0.0453453	0.816562		0.0453453	0.754262
0.0454454	0.87256		0.0454454	0.816558		0.0454454	0.754261
0.0455455	0.872548		0.0455455	0.816553		0.0455455	0.754261
0.0456456	0.872536		0.0456456	0.816548		0.0456456	0.754261
0.0457457	0.872523		0.0457457	0.816544		0.0457457	0.754261
0.0458458	0.872511		0.0458458	0.81654		0.0458458	0.754261
0.0459459	0.8725		0.0459459	0.816535		0.0459459	0.754261
0.046046	0.872488		0.046046	0.816531		0.046046	0.75426
0.0461461	0.872476		0.0461461	0.816527		0.0461461	0.75426
0.0462462	0.872465		0.0462462	0.816522		0.0462462	0.75426
0.0463463	0.872453		0.0463463	0.816518		0.0463463	0.75426
0.0464464	0.872442		0.0464464	0.816514		0.0464464	0.75426
0.0465465	0.872431		0.0465465	0.81651		0.0465465	0.75426
0.0466466	0.87242		0.0466466	0.816506		0.0466466	0.75426
0.0467467	0.872409		0.0467467	0.816502		0.0467467	0.75426
0.0468468	0.872398		0.0468468	0.816499		0.0468468	0.754259
0.0469469	0.872388		0.0469469	0.816495		0.0469469	0.754259
0.047047	0.872377		0.047047	0.816491		0.047047	0.754259
0.0471471	0.872367		0.0471471	0.816487		0.0471471	0.754259
0.0472472	0.872356		0.0472472	0.816484		0.0472472	0.754259
0.0473473	0.872346		0.0473473	0.81648		0.0473473	0.754259
0.0474474	0.872336		0.0474474	0.816477		0.0474474	0.754259
0.0475475	0.872326		0.0475475	0.816473		0.0475475	0.754259
0.0476476	0.872316		0.0476476	0.81647		0.0476476	0.754258
0.0477477	0.872306		0.0477477	0.816466		0.0477477	0.754258
0.0478478	0.872297		0.0478478	0.816463		0.0478478	0.754258
0.0479479	0.872287		0.0479479	0.81646		0.0479479	0.754258
0.048048	0.872278		0.048048	0.816457		0.048048	0.754258
0.0481481	0.872268		0.0481481	0.816453		0.0481481	0.754258
0.0482482	0.872259		0.0482482	0.81645		0.0482482	0.754258
0.0483483	0.87225		0.0483483	0.816447		0.0483483	0.754258
0.0484484	0.872241		0.0484484	0.816444		0.0484484	0.754258
0.0485485	0.872232		0.0485485	0.816441		0.0485485	0.754258
0.0486486	0.872223		0.0486486	0.816438		0.0486486	0.754258
0.0487487	0.872214		0.0487487	0.816435		0.0487487	0.754257
0.0488488	0.872205		0.0488488	0.816432		0.0488488	0.754257
0.0489489	0.872197		0.0489489	0.816429		0.0489489	0.754257
0.049049	0.872188		0.049049	0.816427		0.049049	0.754257
0.0491491	0.87218		0.0491491	0.816424		0.0491491	0.754257
0.0492492	0.872171		0.0492492	0.816421		0.0492492	0.754257
0.0493493	0.872163		0.0493493	0.816418		0.0493493	0.754257
0.0494494	0.872155		0.0494494	0.816416		0.0494494	0.754257
0.0495495	0.872147		0.0495495	0.816413		0.0495495	0.754257
0.0496496	0.872139		0.0496496	0.816411		0.0496496	0.754257
0.0497497	0.872131		0.0497497	0.816408		0.0497497	0.754257
0.0498498	0.872123		0.0498498	0.816406		0.0498498	0.754257
0.0499499	0.872115		0.0499499	0.816403		0.0499499	0.754257
0.0500501	0.872107		0.0500501	0.816401		0.0500501	0.754257
0.0501502	0.8721		0.0501502	0.816398		0.0501502	0.754256
0.0502503	0.872092		0.0502503	0.816396		0.0502503	0.754256
0.0503504	0.872085		0.0503504	0.816394		0.0503504	0.754256
0.0504505	0.872077		0.0504505	0.816391		0.0504505	0.754256
0.0505506	0.87207		0.0505506	0.816389		0.0505506	0.754256
0.0506507	0.872063		0.0506507	0.816387		0.0506507	0.754256
0.0507508	0.872056		0.0507508	0.816385		0.0507508	0.754256
0.0508509	0.872049		0.0508509	0.816382		0.0508509	0.754256
0.050951	0.872042		0.050951	0.81638		0.050951	0.754256
0.0510511	0.872035		0.0510511	0.816378		0.0510511	0.754256
0.0511512	0.872028		0.0511512	0.816376		0.0511512	0.754256
0.0512513	0.872021		0.0512513	0.816374		0.0512513	0.754256
0.0513514	0.872014		0.0513514	0.816372		0.0513514	0.754256
0.0514515	0.872008		0.0514515	0.81637		0.0514515	0.754256
0.0515516	0.872001		0.0515516	0.816368		0.0515516	0.754256
0.0516517	0.871995		0.0516517	0.816366		0.0516517	0.754256
0.0517518	0.871988		0.0517518	0.816364		0.0517518	0.754256
0.0518519	0.871982		0.0518519	0.816362		0.0518519	0.754256
0.051952	0.871976		0.051952	0.81636		0.051952	0.754256
0.0520521	0.871969		0.0520521	0.816359		0.0520521	0.754256
0.0521522	0.871963		0.0521522	0.816357		0.0521522	0.754256
0.0522523	0.871957		0.0522523	0.816355		0.0522523	0.754256
0.0523524	0.871951		0.0523524	0.816353		0.0523524	0.754255
0.0524525	0.871945		0.0524525	0.816351		0.0524525	0.754255
0.0525526	0.871939		0.0525526	0.81635		0.0525526	0.754255
0.0526527	0.871933		0.0526527	0.816348		0.0526527	0.754255
0.0527528	0.871928		0.0527528	0.816346		0.0527528	0.754255
0.0528529	0.871922		0.0528529	0.816345		0.0528529	0.754255
0.052953	0.871916		0.052953	0.816343		0.052953	0.754255
0.0530531	0.871911		0.0530531	0.816342		0.0530531	0.754255
0.0531532	0.871905		0.0531532	0.81634		0.0531532	0.754255
0.0532533	0.8719		0.0532533	0.816338		0.0532533	0.754255
0.0533534	0.871894		0.0533534	0.816337		0.0533534	0.754255
0.0534535	0.871889		0.0534535	0.816335		0.0534535	0.754255
0.0535536	0.871884		0.0535536	0.816334		0.0535536	0.754255
0.0536537	0.871878		0.0536537	0.816332		0.0536537	0.754255
0.0537538	0.871873		0.0537538	0.816331		0.0537538	0.754255
0.0538539	0.871868		0.0538539	0.81633		0.0538539	0.754255
0.053954	0.871863		0.053954	0.816328		0.053954	0.754255
0.0540541	0.871858		0.0540541	0.816327		0.0540541	0.754255
0.0541542	0.871853		0.0541542	0.816325		0.0541542	0.754255
0.0542543	0.871848		0.0542543	0.816324		0.0542543	0.754255
0.0543544	0.871843		0.0543544	0.816323		0.0543544	0.754255
0.0544545	0.871838		0.0544545	0.816321		0.0544545	0.754255
0.0545546	0.871833		0.0545546	0.81632		0.0545546	0.754255
0.0546547	0.871829		0.0546547	0.816319		0.0546547	0.754255
0.0547548	0.871824		0.0547548	0.816318		0.0547548	0.754255
0.0548549	0.871819		0.0548549	0.816316		0.0548549	0.754255
0.054955	0.871815		0.054955	0.816315		0.054955	0.754255
0.0550551	0.87181		0.0550551	0.816314		0.0550551	0.754255
0.0551552	0.871806		0.0551552	0.816313		0.0551552	0.754255
0.0552553	0.871801		0.0552553	0.816312		0.0552553	0.754255
0.0553554	0.871797		0.0553554	0.816311		0.0553554	0.754255
0.0554555	0.871793		0.0554555	0.816309		0.0554555	0.754255
0.0555556	0.871788		0.0555556	0.816308		0.0555556	0.754255
0.0556557	0.871784		0.0556557	0.816307		0.0556557	0.754255
0.0557558	0.87178		0.0557558	0.816306		0.0557558	0.754255
0.0558559	0.871776		0.0558559	0.816305		0.0558559	0.754255
0.055956	0.871771		0.055956	0.816304		0.055956	0.754255
0.0560561	0.871767		0.0560561	0.816303		0.0560561	0.754255
0.0561562	0.871763		0.0561562	0.816302		0.0561562	0.754255
0.0562563	0.871759		0.0562563	0.816301		0.0562563	0.754255
0.0563564	0.871755		0.0563564	0.8163		0.0563564	0.754255
0.0564565	0.871751		0.0564565	0.816299		0.0564565	0.754255
0.0565566	0.871748		0.0565566	0.816298		0.0565566	0.754255
0.0566567	0.871744		0.0566567	0.816297		0.0566567	0.754255
0.0567568	0.87174		0.0567568	0.816296		0.0567568	0.754255
0.0568569	0.871736		0.0568569	0.816295		0.0568569	0.754255
0.056957	0.871732		0.056957	0.816294		0.056957	0.754255
0.0570571	0.871729		0.0570571	0.816293		0.0570571	0.754254
0.0571572	0.871725		0.0571572	0.816292		0.0571572	0.754254
0.0572573	0.871722		0.0572573	0.816292		0.0572573	0.754254
0.0573574	0.871718		0.0573574	0.816291		0.0573574	0.754254
0.0574575	0.871714		0.0574575	0.81629		0.0574575	0.754254
0.0575576	0.871711		0.0575576	0.816289		0.0575576	0.754254
0.0576577	0.871708		0.0576577	0.816288		0.0576577	0.754254
0.0577578	0.871704		0.0577578	0.816287		0.0577578	0.754254
0.0578579	0.871701		0.0578579	0.816286		0.0578579	0.754254
0.057958	0.871697		0.057958	0.816286		0.057958	0.754254
0.0580581	0.871694		0.0580581	0.816285		0.0580581	0.754254
0.0581582	0.871691		0.0581582	0.816284		0.0581582	0.754254
0.0582583	0.871688		0.0582583	0.816283		0.0582583	0.754254
0.0583584	0.871684		0.0583584	0.816283		0.0583584	0.754254
0.0584585	0.871681		0.0584585	0.816282		0.0584585	0.754254
0.0585586	0.871678		0.0585586	0.816281		0.0585586	0.754254
0.0586587	0.871675		0.0586587	0.81628		0.0586587	0.754254
0.0587588	0.871672		0.0587588	0.81628		0.0587588	0.754254
0.0588589	0.871669		0.0588589	0.816279		0.0588589	0.754254
0.058959	0.871666		0.058959	0.816278		0.058959	0.754254
0.0590591	0.871663		0.0590591	0.816278		0.0590591	0.754254
0.0591592	0.87166		0.0591592	0.816277		0.0591592	0.754254
0.0592593	0.871657		0.0592593	0.816276		0.0592593	0.754254
0.0593594	0.871654		0.0593594	0.816276		0.0593594	0.754254
0.0594595	0.871651		0.0594595	0.816275		0.0594595	0.754254
0.0595596	0.871648		0.0595596	0.816274		0.0595596	0.754254
0.0596597	0.871646		0.0596597	0.816274		0.0596597	0.754254
0.0597598	0.871643		0.0597598	0.816273		0.0597598	0.754254
0.0598599	0.87164		0.0598599	0.816273		0.0598599	0.754254
0.05996	0.871637		0.05996	0.816272		0.05996	0.754254
0.0600601	0.871635		0.0600601	0.816271		0.0600601	0.754254
0.0601602	0.871632		0.0601602	0.816271		0.0601602	0.754254
0.0602603	0.871629		0.0602603	0.81627		0.0602603	0.754254
0.0603604	0.871627		0.0603604	0.81627		0.0603604	0.754254
0.0604605	0.871624		0.0604605	0.816269		0.0604605	0.754254
0.0605606	0.871622		0.0605606	0.816269		0.0605606	0.754254
0.0606607	0.871619		0.0606607	0.816268		0.0606607	0.754254
0.0607608	0.871617		0.0607608	0.816267		0.0607608	0.754254
0.0608609	0.871614		0.0608609	0.816267		0.0608609	0.754254
0.060961	0.871612		0.060961	0.816266		0.060961	0.754254
0.0610611	0.871609		0.0610611	0.816266		0.0610611	0.754254
0.0611612	0.871607		0.0611612	0.816265		0.0611612	0.754254
0.0612613	0.871605		0.0612613	0.816265		0.0612613	0.754254
0.0613614	0.871602		0.0613614	0.816264		0.0613614	0.754254
0.0614615	0.8716		0.0614615	0.816264		0.0614615	0.754254
0.0615616	0.871598		0.0615616	0.816263		0.0615616	0.754254
0.0616617	0.871596		0.0616617	0.816263		0.0616617	0.754254
0.0617618	0.871593		0.0617618	0.816262		0.0617618	0.754254
0.0618619	0.871591		0.0618619	0.816262		0.0618619	0.754254
0.061962	0.871589		0.061962	0.816262		0.061962	0.754254
0.0620621	0.871587		0.0620621	0.816261		0.0620621	0.754254
0.0621622	0.871585		0.0621622	0.816261		0.0621622	0.754254
0.0622623	0.871582		0.0622623	0.81626		0.0622623	0.754254
0.0623624	0.87158		0.0623624	0.81626		0.0623624	0.754254
0.0624625	0.871578		0.0624625	0.816259		0.0624625	0.754254
0.0625626	0.871576		0.0625626	0.816259		0.0625626	0.754254
0.0626627	0.871574		0.0626627	0.816259		0.0626627	0.754254
0.0627628	0.871572		0.0627628	0.816258		0.0627628	0.754254
0.0628629	0.87157		0.0628629	0.816258		0.0628629	0.754254
0.062963	0.871568		0.062963	0.816257		0.062963	0.754254
0.0630631	0.871566		0.0630631	0.816257		0.0630631	0.754254
0.0631632	0.871564		0.0631632	0.816257		0.0631632	0.754254
0.0632633	0.871562		0.0632633	0.816256		0.0632633	0.754254
0.0633634	0.87156		0.0633634	0.816256		0.0633634	0.754254
0.0634635	0.871559		0.0634635	0.816256		0.0634635	0.754254
0.0635636	0.871557		0.0635636	0.816255		0.0635636	0.754254
0.0636637	0.871555		0.0636637	0.816255		0.0636637	0.754254
0.0637638	0.871553		0.0637638	0.816254		0.0637638	0.754254
0.0638639	0.871551		0.0638639	0.816254		0.0638639	0.754254
0.063964	0.87155		0.063964	0.816254		0.063964	0.754254
0.0640641	0.871548		0.0640641	0.816253		0.0640641	0.754254
0.0641642	0.871546		0.0641642	0.816253		0.0641642	0.754254
0.0642643	0.871544		0.0642643	0.816253		0.0642643	0.754254
0.0643644	0.871543		0.0643644	0.816252		0.0643644	0.754254
0.0644645	0.871541		0.0644645	0.816252		0.0644645	0.754254
0.0645646	0.871539		0.0645646	0.816252		0.0645646	0.754254
0.0646647	0.871538		0.0646647	0.816252		0.0646647	0.754254
0.0647648	0.871536		0.0647648	0.816251		0.0647648	0.754254
0.0648649	0.871534		0.0648649	0.816251		0.0648649	0.754254
0.064965	0.871533		0.064965	0.816251		0.064965	0.754254
0.0650651	0.871531		0.0650651	0.81625		0.0650651	0.754254
0.0651652	0.87153		0.0651652	0.81625		0.0651652	0.754254
0.0652653	0.871528		0.0652653	0.81625		0.0652653	0.754254
0.0653654	0.871527		0.0653654	0.816249		0.0653654	0.754254
0.0654655	0.871525		0.0654655	0.816249		0.0654655	0.754254
0.0655656	0.871524		0.0655656	0.816249		0.0655656	0.754254
0.0656657	0.871522		0.0656657	0.816249		0.0656657	0.754254
0.0657658	0.871521		0.0657658	0.816248		0.0657658	0.754254
0.0658659	0.871519		0.0658659	0.816248		0.0658659	0.754254
0.065966	0.871518		0.065966	0.816248		0.065966	0.754254
0.0660661	0.871516		0.0660661	0.816248		0.0660661	0.754254
0.0661662	0.871515		0.0661662	0.816247		0.0661662	0.754254
0.0662663	0.871513		0.0662663	0.816247		0.0662663	0.754254
0.0663664	0.871512		0.0663664	0.816247		0.0663664	0.754254
0.0664665	0.871511		0.0664665	0.816247		0.0664665	0.754254
0.0665666	0.871509		0.0665666	0.816246		0.0665666	0.754254
0.0666667	0.871508		0.0666667	0.816246		0.0666667	0.754254
0.0667668	0.871507		0.0667668	0.816246		0.0667668	0.754254
0.0668669	0.871505		0.0668669	0.816246		0.0668669	0.754254
0.066967	0.871504		0.066967	0.816246		0.066967	0.754254
0.0670671	0.871503		0.0670671	0.816245		0.0670671	0.754254
0.0671672	0.871502		0.0671672	0.816245		0.0671672	0.754254
0.0672673	0.8715		0.0672673	0.816245		0.0672673	0.754254
0.0673674	0.871499		0.0673674	0.816245		0.0673674	0.754254
0.0674675	0.871498		0.0674675	0.816244		0.0674675	0.754254
0.0675676	0.871497		0.0675676	0.816244		0.0675676	0.754254
0.0676677	0.871495		0.0676677	0.816244		0.0676677	0.754254
0.0677678	0.871494		0.0677678	0.816244		0.0677678	0.754254
0.0678679	0.871493		0.0678679	0.816244		0.0678679	0.754254
0.067968	0.871492		0.067968	0.816243		0.067968	0.754254
0.0680681	0.871491		0.0680681	0.816243		0.0680681	0.754254
0.0681682	0.87149		0.0681682	0.816243		0.0681682	0.754254
0.0682683	0.871488		0.0682683	0.816243		0.0682683	0.754254
0.0683684	0.871487		0.0683684	0.816243		0.0683684	0.754254
0.0684685	0.871486		0.0684685	0.816243		0.0684685	0.754254
0.0685686	0.871485		0.0685686	0.816242		0.0685686	0.754254
0.0686687	0.871484		0.0686687	0.816242		0.0686687	0.754254
0.0687688	0.871483		0.0687688	0.816242		0.0687688	0.754254
0.0688689	0.871482		0.0688689	0.816242		0.0688689	0.754254
0.068969	0.871481		0.068969	0.816242		0.068969	0.754254
0.0690691	0.87148		0.0690691	0.816242		0.0690691	0.754254
0.0691692	0.871479		0.0691692	0.816241		0.0691692	0.754254
0.0692693	0.871478		0.0692693	0.816241		0.0692693	0.754254
0.0693694	0.871477		0.0693694	0.816241		0.0693694	0.754254
0.0694695	0.871476		0.0694695	0.816241		0.0694695	0.754254
0.0695696	0.871475		0.0695696	0.816241		0.0695696	0.754254
0.0696697	0.871474		0.0696697	0.816241		0.0696697	0.754254
0.0697698	0.871473		0.0697698	0.81624		0.0697698	0.754254
0.0698699	0.871472		0.0698699	0.81624		0.0698699	0.754254
0.06997	0.871471		0.06997	0.81624		0.06997	0.754254
0.0700701	0.87147		0.0700701	0.81624		0.0700701	0.754254
0.0701702	0.871469		0.0701702	0.81624		0.0701702	0.754254
0.0702703	0.871468		0.0702703	0.81624		0.0702703	0.754254
0.0703704	0.871467		0.0703704	0.81624		0.0703704	0.754254
0.0704705	0.871466		0.0704705	0.816239		0.0704705	0.754254
0.0705706	0.871466		0.0705706	0.816239		0.0705706	0.754254
0.0706707	0.871465		0.0706707	0.816239		0.0706707	0.754254
0.0707708	0.871464		0.0707708	0.816239		0.0707708	0.754254
0.0708709	0.871463		0.0708709	0.816239		0.0708709	0.754254
0.070971	0.871462		0.070971	0.816239		0.070971	0.754254
0.0710711	0.871461		0.0710711	0.816239		0.0710711	0.754254
0.0711712	0.87146		0.0711712	0.816239		0.0711712	0.754254
0.0712713	0.87146		0.0712713	0.816238		0.0712713	0.754254
0.0713714	0.871459		0.0713714	0.816238		0.0713714	0.754254
0.0714715	0.871458		0.0714715	0.816238		0.0714715	0.754254
0.0715716	0.871457		0.0715716	0.816238		0.0715716	0.754254
0.0716717	0.871456		0.0716717	0.816238		0.0716717	0.754254
0.0717718	0.871456		0.0717718	0.816238		0.0717718	0.754254
0.0718719	0.871455		0.0718719	0.816238		0.0718719	0.754254
0.071972	0.871454		0.071972	0.816238		0.071972	0.754254
0.0720721	0.871453		0.0720721	0.816238		0.0720721	0.754254
0.0721722	0.871453		0.0721722	0.816237		0.0721722	0.754254
0.0722723	0.871452		0.0722723	0.816237		0.0722723	0.754254
0.0723724	0.871451		0.0723724	0.816237		0.0723724	0.754254
0.0724725	0.87145		0.0724725	0.816237		0.0724725	0.754254
0.0725726	0.87145		0.0725726	0.816237		0.0725726	0.754254
0.0726727	0.871449		0.0726727	0.816237		0.0726727	0.754254
0.0727728	0.871448		0.0727728	0.816237		0.0727728	0.754254
0.0728729	0.871448		0.0728729	0.816237		0.0728729	0.754254
0.072973	0.871447		0.072973	0.816237		0.072973	0.754254
0.0730731	0.871446		0.0730731	0.816237		0.0730731	0.754254
0.0731732	0.871445		0.0731732	0.816236		0.0731732	0.754254
0.0732733	0.871445		0.0732733	0.816236		0.0732733	0.754254
0.0733734	0.871444		0.0733734	0.816236		0.0733734	0.754254
0.0734735	0.871444		0.0734735	0.816236		0.0734735	0.754254
0.0735736	0.871443		0.0735736	0.816236		0.0735736	0.754254
0.0736737	0.871442		0.0736737	0.816236		0.0736737	0.754254
0.0737738	0.871442		0.0737738	0.816236		0.0737738	0.754254
0.0738739	0.871441		0.0738739	0.816236		0.0738739	0.754254
0.073974	0.87144		0.073974	0.816236		0.073974	0.754254
0.0740741	0.87144		0.0740741	0.816236		0.0740741	0.754254
0.0741742	0.871439		0.0741742	0.816236		0.0741742	0.754254
0.0742743	0.871439		0.0742743	0.816235		0.0742743	0.754254
0.0743744	0.871438		0.0743744	0.816235		0.0743744	0.754254
0.0744745	0.871437		0.0744745	0.816235		0.0744745	0.754254
0.0745746	0.871437		0.0745746	0.816235		0.0745746	0.754254
0.0746747	0.871436		0.0746747	0.816235		0.0746747	0.754254
0.0747748	0.871436		0.0747748	0.816235		0.0747748	0.754254
0.0748749	0.871435		0.0748749	0.816235		0.0748749	0.754254
0.074975	0.871434		0.074975	0.816235		0.074975	0.754254
0.0750751	0.871434		0.0750751	0.816235		0.0750751	0.754254
0.0751752	0.871433		0.0751752	0.816235		0.0751752	0.754254
0.0752753	0.871433		0.0752753	0.816235		0.0752753	0.754254
0.0753754	0.871432		0.0753754	0.816235		0.0753754	0.754254
0.0754755	0.871432		0.0754755	0.816235		0.0754755	0.754254
0.0755756	0.871431		0.0755756	0.816235		0.0755756	0.754254
0.0756757	0.871431		0.0756757	0.816235		0.0756757	0.754254
0.0757758	0.87143		0.0757758	0.816234		0.0757758	0.754254
0.0758759	0.87143		0.0758759	0.816234		0.0758759	0.754254
0.075976	0.871429		0.075976	0.816234		0.075976	0.754254
0.0760761	0.871429		0.0760761	0.816234		0.0760761	0.754254
0.0761762	0.871428		0.0761762	0.816234		0.0761762	0.754254
0.0762763	0.871428		0.0762763	0.816234		0.0762763	0.754254
0.0763764	0.871427		0.0763764	0.816234		0.0763764	0.754254
0.0764765	0.871427		0.0764765	0.816234		0.0764765	0.754254
0.0765766	0.871426		0.0765766	0.816234		0.0765766	0.754254
0.0766767	0.871426		0.0766767	0.816234		0.0766767	0.754254
0.0767768	0.871425		0.0767768	0.816234		0.0767768	0.754254
0.0768769	0.871425		0.0768769	0.816234		0.0768769	0.754254
0.076977	0.871425		0.076977	0.816234		0.076977	0.754254
0.0770771	0.871424		0.0770771	0.816234		0.0770771	0.754254
0.0771772	0.871424		0.0771772	0.816234		0.0771772	0.754254
0.0772773	0.871423		0.0772773	0.816234		0.0772773	0.754254
0.0773774	0.871423		0.0773774	0.816234		0.0773774	0.754254
0.0774775	0.871422		0.0774775	0.816233		0.0774775	0.754254
0.0775776	0.871422		0.0775776	0.816233		0.0775776	0.754254
0.0776777	0.871421		0.0776777	0.816233		0.0776777	0.754254
0.0777778	0.871421		0.0777778	0.816233		0.0777778	0.754254
0.0778779	0.871421		0.0778779	0.816233		0.0778779	0.754254
0.077978	0.87142		0.077978	0.816233		0.077978	0.754254
0.0780781	0.87142		0.0780781	0.816233		0.0780781	0.754254
0.0781782	0.871419		0.0781782	0.816233		0.0781782	0.754254
0.0782783	0.871419		0.0782783	0.816233		0.0782783	0.754254
0.0783784	0.871419		0.0783784	0.816233		0.0783784	0.754254
0.0784785	0.871418		0.0784785	0.816233		0.0784785	0.754254
0.0785786	0.871418		0.0785786	0.816233		0.0785786	0.754254
0.0786787	0.871418		0.0786787	0.816233		0.0786787	0.754254
0.0787788	0.871417		0.0787788	0.816233		0.0787788	0.754254
0.0788789	0.871417		0.0788789	0.816233		0.0788789	0.754254
0.078979	0.871416		0.078979	0.816233		0.078979	0.754254
0.0790791	0.871416		0.0790791	0.816233		0.0790791	0.754254
0.0791792	0.871416		0.0791792	0.816233		0.0791792	0.754254
0.0792793	0.871415		0.0792793	0.816233		0.0792793	0.754254
0.0793794	0.871415		0.0793794	0.816233		0.0793794	0.754254
0.0794795	0.871415		0.0794795	0.816233		0.0794795	0.754254
0.0795796	0.871414		0.0795796	0.816233		0.0795796	0.754254
0.0796797	0.871414		0.0796797	0.816233		0.0796797	0.754254
0.0797798	0.871414		0.0797798	0.816233		0.0797798	0.754254
0.0798799	0.871413		0.0798799	0.816232		0.0798799	0.754254
0.07998	0.871413		0.07998	0.816232		0.07998	0.754254
0.0800801	0.871413		0.0800801	0.816232		0.0800801	0.754254
0.0801802	0.871412		0.0801802	0.816232		0.0801802	0.754254
0.0802803	0.871412		0.0802803	0.816232		0.0802803	0.754254
0.0803804	0.871412		0.0803804	0.816232		0.0803804	0.754254
0.0804805	0.871411		0.0804805	0.816232		0.0804805	0.754254
0.0805806	0.871411		0.0805806	0.816232		0.0805806	0.754254
0.0806807	0.871411		0.0806807	0.816232		0.0806807	0.754254
0.0807808	0.87141		0.0807808	0.816232		0.0807808	0.754254
0.0808809	0.87141		0.0808809	0.816232		0.0808809	0.754254
0.080981	0.87141		0.080981	0.816232		0.080981	0.754254
0.0810811	0.87141		0.0810811	0.816232		0.0810811	0.754254
0.0811812	0.871409		0.0811812	0.816232		0.0811812	0.754254
0.0812813	0.871409		0.0812813	0.816232		0.0812813	0.754254
0.0813814	0.871409		0.0813814	0.816232		0.0813814	0.754254
0.0814815	0.871408		0.0814815	0.816232		0.0814815	0.754254
0.0815816	0.871408		0.0815816	0.816232		0.0815816	0.754254
0.0816817	0.871408		0.0816817	0.816232		0.0816817	0.754254
0.0817818	0.871408		0.0817818	0.816232		0.0817818	0.754254
0.0818819	0.871407		0.0818819	0.816232		0.0818819	0.754254
0.081982	0.871407		0.081982	0.816232		0.081982	0.754254
0.0820821	0.871407		0.0820821	0.816232		0.0820821	0.754254
0.0821822	0.871407		0.0821822	0.816232		0.0821822	0.754254
0.0822823	0.871406		0.0822823	0.816232		0.0822823	0.754254
0.0823824	0.871406		0.0823824	0.816232		0.0823824	0.754254
0.0824825	0.871406		0.0824825	0.816232		0.0824825	0.754254
0.0825826	0.871406		0.0825826	0.816232		0.0825826	0.754254
0.0826827	0.871405		0.0826827	0.816232		0.0826827	0.754254
0.0827828	0.871405		0.0827828	0.816232		0.0827828	0.754254
0.0828829	0.871405		0.0828829	0.816232		0.0828829	0.754254
0.082983	0.871405		0.082983	0.816232		0.082983	0.754254
0.0830831	0.871404		0.0830831	0.816232		0.0830831	0.754254
0.0831832	0.871404		0.0831832	0.816232		0.0831832	0.754254
0.0832833	0.871404		0.0832833	0.816232		0.0832833	0.754254
0.0833834	0.871404		0.0833834	0.816231		0.0833834	0.754254
0.0834835	0.871403		0.0834835	0.816231		0.0834835	0.754254
0.0835836	0.871403		0.0835836	0.816231		0.0835836	0.754254
0.0836837	0.871403		0.0836837	0.816231		0.0836837	0.754254
0.0837838	0.871403		0.0837838	0.816231		0.0837838	0.754254
0.0838839	0.871403		0.0838839	0.816231		0.0838839	0.754254
0.083984	0.871402		0.083984	0.816231		0.083984	0.754254
0.0840841	0.871402		0.0840841	0.816231		0.0840841	0.754254
0.0841842	0.871402		0.0841842	0.816231		0.0841842	0.754254
0.0842843	0.871402		0.0842843	0.816231		0.0842843	0.754254
0.0843844	0.871401		0.0843844	0.816231		0.0843844	0.754254
0.0844845	0.871401		0.0844845	0.816231		0.0844845	0.754254
0.0845846	0.871401		0.0845846	0.816231		0.0845846	0.754254
0.0846847	0.871401		0.0846847	0.816231		0.0846847	0.754254
0.0847848	0.871401		0.0847848	0.816231		0.0847848	0.754254
0.0848849	0.8714		0.0848849	0.816231		0.0848849	0.754254
0.084985	0.8714		0.084985	0.816231		0.084985	0.754254
0.0850851	0.8714		0.0850851	0.816231		0.0850851	0.754254
0.0851852	0.8714		0.0851852	0.816231		0.0851852	0.754254
0.0852853	0.8714		0.0852853	0.816231		0.0852853	0.754254
0.0853854	0.8714		0.0853854	0.816231		0.0853854	0.754254
0.0854855	0.871399		0.0854855	0.816231		0.0854855	0.754254
0.0855856	0.871399		0.0855856	0.816231		0.0855856	0.754254
0.0856857	0.871399		0.0856857	0.816231		0.0856857	0.754254
0.0857858	0.871399		0.0857858	0.816231		0.0857858	0.754254
0.0858859	0.871399		0.0858859	0.816231		0.0858859	0.754254
0.085986	0.871398		0.085986	0.816231		0.085986	0.754254
0.0860861	0.871398		0.0860861	0.816231		0.0860861	0.754254
0.0861862	0.871398		0.0861862	0.816231		0.0861862	0.754254
0.0862863	0.871398		0.0862863	0.816231		0.0862863	0.754254
0.0863864	0.871398		0.0863864	0.816231		0.0863864	0.754254
0.0864865	0.871398		0.0864865	0.816231		0.0864865	0.754254
0.0865866	0.871397		0.0865866	0.816231		0.0865866	0.754254
0.0866867	0.871397		0.0866867	0.816231		0.0866867	0.754254
0.0867868	0.871397		0.0867868	0.816231		0.0867868	0.754254
0.0868869	0.871397		0.0868869	0.816231		0.0868869	0.754254
0.086987	0.871397		0.086987	0.816231		0.086987	0.754254
0.0870871	0.871397		0.0870871	0.816231		0.0870871	0.754254
0.0871872	0.871396		0.0871872	0.816231		0.0871872	0.754254
0.0872873	0.871396		0.0872873	0.816231		0.0872873	0.754254
0.0873874	0.871396		0.0873874	0.816231		0.0873874	0.754254
0.0874875	0.871396		0.0874875	0.816231		0.0874875	0.754254
0.0875876	0.871396		0.0875876	0.816231		0.0875876	0.754254
0.0876877	0.871396		0.0876877	0.816231		0.0876877	0.754254
0.0877878	0.871396		0.0877878	0.816231		0.0877878	0.754254
0.0878879	0.871395		0.0878879	0.816231		0.0878879	0.754254
0.087988	0.871395		0.087988	0.816231		0.087988	0.754254
0.0880881	0.871395		0.0880881	0.816231		0.0880881	0.754254
0.0881882	0.871395		0.0881882	0.816231		0.0881882	0.754254
0.0882883	0.871395		0.0882883	0.816231		0.0882883	0.754254
0.0883884	0.871395		0.0883884	0.816231		0.0883884	0.754254
0.0884885	0.871395		0.0884885	0.816231		0.0884885	0.754254
0.0885886	0.871394		0.0885886	0.816231		0.0885886	0.754254
0.0886887	0.871394		0.0886887	0.816231		0.0886887	0.754254
0.0887888	0.871394		0.0887888	0.816231		0.0887888	0.754254
0.0888889	0.871394		0.0888889	0.816231		0.0888889	0.754254
0.088989	0.871394		0.088989	0.816231		0.088989	0.754254
0.0890891	0.871394		0.0890891	0.816231		0.0890891	0.754254
0.0891892	0.871394		0.0891892	0.816231		0.0891892	0.754254
0.0892893	0.871394		0.0892893	0.816231		0.0892893	0.754254
0.0893894	0.871393		0.0893894	0.816231		0.0893894	0.754254
0.0894895	0.871393		0.0894895	0.816231		0.0894895	0.754254
0.0895896	0.871393		0.0895896	0.816231		0.0895896	0.754254
0.0896897	0.871393		0.0896897	0.816231		0.0896897	0.754254
0.0897898	0.871393		0.0897898	0.816231		0.0897898	0.754254
0.0898899	0.871393		0.0898899	0.816231		0.0898899	0.754254
0.08999	0.871393		0.08999	0.816231		0.08999	0.754254
0.0900901	0.871393		0.0900901	0.816231		0.0900901	0.754254
0.0901902	0.871393		0.0901902	0.816231		0.0901902	0.754254
0.0902903	0.871392		0.0902903	0.816231		0.0902903	0.754254
0.0903904	0.871392		0.0903904	0.816231		0.0903904	0.754254
0.0904905	0.871392		0.0904905	0.816231		0.0904905	0.754254
0.0905906	0.871392		0.0905906	0.816231		0.0905906	0.754254
0.0906907	0.871392		0.0906907	0.816231		0.0906907	0.754254
0.0907908	0.871392		0.0907908	0.81623		0.0907908	0.754254
0.0908909	0.871392		0.0908909	0.81623		0.0908909	0.754254
0.090991	0.871392		0.090991	0.81623		0.090991	0.754254
0.0910911	0.871392		0.0910911	0.81623		0.0910911	0.754254
0.0911912	0.871391		0.0911912	0.81623		0.0911912	0.754254
0.0912913	0.871391		0.0912913	0.81623		0.0912913	0.754254
0.0913914	0.871391		0.0913914	0.81623		0.0913914	0.754254
0.0914915	0.871391		0.0914915	0.81623		0.0914915	0.754254
0.0915916	0.871391		0.0915916	0.81623		0.0915916	0.754254
0.0916917	0.871391		0.0916917	0.81623		0.0916917	0.754254
0.0917918	0.871391		0.0917918	0.81623		0.0917918	0.754254
0.0918919	0.871391		0.0918919	0.81623		0.0918919	0.754254
0.091992	0.871391		0.091992	0.81623		0.091992	0.754254
0.0920921	0.871391		0.0920921	0.81623		0.0920921	0.754254
0.0921922	0.871391		0.0921922	0.81623		0.0921922	0.754254
0.0922923	0.87139		0.0922923	0.81623		0.0922923	0.754254
0.0923924	0.87139		0.0923924	0.81623		0.0923924	0.754254
0.0924925	0.87139		0.0924925	0.81623		0.0924925	0.754254
0.0925926	0.87139		0.0925926	0.81623		0.0925926	0.754254
0.0926927	0.87139		0.0926927	0.81623		0.0926927	0.754254
0.0927928	0.87139		0.0927928	0.81623		0.0927928	0.754254
0.0928929	0.87139		0.0928929	0.81623		0.0928929	0.754254
0.092993	0.87139		0.092993	0.81623		0.092993	0.754254
0.0930931	0.87139		0.0930931	0.81623		0.0930931	0.754254
0.0931932	0.87139		0.0931932	0.81623		0.0931932	0.754254
0.0932933	0.87139		0.0932933	0.81623		0.0932933	0.754254
0.0933934	0.87139		0.0933934	0.81623		0.0933934	0.754254
0.0934935	0.871389		0.0934935	0.81623		0.0934935	0.754254
0.0935936	0.871389		0.0935936	0.81623		0.0935936	0.754254
0.0936937	0.871389		0.0936937	0.81623		0.0936937	0.754254
0.0937938	0.871389		0.0937938	0.81623		0.0937938	0.754254
0.0938939	0.871389		0.0938939	0.81623		0.0938939	0.754254
0.093994	0.871389		0.093994	0.81623		0.093994	0.754254
0.0940941	0.871389		0.0940941	0.81623		0.0940941	0.754254
0.0941942	0.871389		0.0941942	0.81623		0.0941942	0.754254
0.0942943	0.871389		0.0942943	0.81623		0.0942943	0.754254
0.0943944	0.871389		0.0943944	0.81623		0.0943944	0.754254
0.0944945	0.871389		0.0944945	0.81623		0.0944945	0.754254
0.0945946	0.871389		0.0945946	0.81623		0.0945946	0.754254
0.0946947	0.871389		0.0946947	0.81623		0.0946947	0.754254
0.0947948	0.871388		0.0947948	0.81623		0.0947948	0.754254
0.0948949	0.871388		0.0948949	0.81623		0.0948949	0.754254
0.094995	0.871388		0.094995	0.81623		0.094995	0.754254
0.0950951	0.871388		0.0950951	0.81623		0.0950951	0.754254
0.0951952	0.871388		0.0951952	0.81623		0.0951952	0.754254
0.0952953	0.871388		0.0952953	0.81623		0.0952953	0.754254
0.0953954	0.871388		0.0953954	0.81623		0.0953954	0.754254
0.0954955	0.871388		0.0954955	0.81623		0.0954955	0.754254
0.0955956	0.871388		0.0955956	0.81623		0.0955956	0.754254
0.0956957	0.871388		0.0956957	0.81623		0.0956957	0.754254
0.0957958	0.871388		0.0957958	0.81623		0.0957958	0.754254
0.0958959	0.871388		0.0958959	0.81623		0.0958959	0.754254
0.095996	0.871388		0.095996	0.81623		0.095996	0.754254
0.0960961	0.871388		0.0960961	0.81623		0.0960961	0.754254
0.0961962	0.871388		0.0961962	0.81623		0.0961962	0.754254
0.0962963	0.871388		0.0962963	0.81623		0.0962963	0.754254
0.0963964	0.871387		0.0963964	0.81623		0.0963964	0.754254
0.0964965	0.871387		0.0964965	0.81623		0.0964965	0.754254
0.0965966	0.871387		0.0965966	0.81623		0.0965966	0.754254
0.0966967	0.871387		0.0966967	0.81623		0.0966967	0.754254
0.0967968	0.871387		0.0967968	0.81623		0.0967968	0.754254
0.0968969	0.871387		0.0968969	0.81623		0.0968969	0.754254
0.096997	0.871387		0.096997	0.81623		0.096997	0.754254
0.0970971	0.871387		0.0970971	0.81623		0.0970971	0.754254
0.0971972	0.871387		0.0971972	0.81623		0.0971972	0.754254
0.0972973	0.871387		0.0972973	0.81623		0.0972973	0.754254
0.0973974	0.871387		0.0973974	0.81623		0.0973974	0.754254
0.0974975	0.871387		0.0974975	0.81623		0.0974975	0.754254
0.0975976	0.871387		0.0975976	0.81623		0.0975976	0.754254
0.0976977	0.871387		0.0976977	0.81623		0.0976977	0.754254
0.0977978	0.871387		0.0977978	0.81623		0.0977978	0.754254
0.0978979	0.871387		0.0978979	0.81623		0.0978979	0.754254
0.097998	0.871387		0.097998	0.81623		0.097998	0.754254
0.0980981	0.871387		0.0980981	0.81623		0.0980981	0.754254
0.0981982	0.871387		0.0981982	0.81623		0.0981982	0.754254
0.0982983	0.871386		0.0982983	0.81623		0.0982983	0.754254
0.0983984	0.871386		0.0983984	0.81623		0.0983984	0.754254
0.0984985	0.871386		0.0984985	0.81623		0.0984985	0.754254
0.0985986	0.871386		0.0985986	0.81623		0.0985986	0.754254
0.0986987	0.871386		0.0986987	0.81623		0.0986987	0.754254
0.0987988	0.871386		0.0987988	0.81623		0.0987988	0.754254
0.0988989	0.871386		0.0988989	0.81623		0.0988989	0.754254
0.098999	0.871386		0.098999	0.81623		0.098999	0.754254
0.0990991	0.871386		0.0990991	0.81623		0.0990991	0.754254
0.0991992	0.871386		0.0991992	0.81623		0.0991992	0.754254
0.0992993	0.871386		0.0992993	0.81623		0.0992993	0.754254
0.0993994	0.871386		0.0993994	0.81623		0.0993994	0.754254
0.0994995	0.871386		0.0994995	0.81623		0.0994995	0.754254
0.0995996	0.871386		0.0995996	0.81623		0.0995996	0.754254
0.0996997	0.871386		0.0996997	0.81623		0.0996997	0.754254
0.0997998	0.871386		0.0997998	0.81623		0.0997998	0.754254
0.0998999	0.871386		0.0998999	0.81623		0.0998999	0.754254
0.1	0.871386		0.1	0.81623		0.1	0.754254

## Sheet: Fig 5b
Pi	Rate constant (model Fig. S8a)	Rate constant (model Fig. S8b)
0.1
0.2
0.5	69.09
2		90.2
5	105.55	119.9
10	141.6	153.3
25	231.5	201.6
100	478.2	253.2
1000	886
